# Supplementary material for: Intracellular Fate of Universally Labelled 13C Isotopic Tracers of Glucose and Xylose in Central Metabolic Pathways of Xanthomonas oryzae
Source: Metabolites. 2018 Oct 15;8(4):66. doi: 10.3390/metabo8040066 (PMC6316632; doi:10.3390/metabo8040066)
Supplement: Supplementary file 1 [file metabolites-08-00066-s001.zip]

Archive with 5 entries (5 files):
- Final Edited Supplementary/Supplementary Table S1.xlsx
- Final Edited Supplementary/Supplementary Table S2.xlsx
- Final Edited Supplementary/Supplementary Table S3.xlsx
- Final Edited Supplementary/Supplementary Table S4.docx
- Final Edited Supplementary/Supplementary Figures revised.pptx
