# Supplementary material for: Intracellular Fate of Universally Labelled 13C Isotopic Tracers of Glucose and Xylose in Central Metabolic Pathways of Xanthomonas oryzae
Source: Metabolites. 2018 Oct 15;8(4):66. doi: 10.3390/metabo8040066 (PMC6316632; doi:10.3390/metabo8040066)
Supplement: Supplementary file 1 [file metabolites-08-00066-s001.zip › Final Edited Supplementary/Supplementary Table S1.xlsx]

## Sheet: GCMS data_Glucose
Supplementary Table S1. measured and corrected mass isotopomer distributions (MID) of amino acid fragments of Xanthomonas oryzae pv. oryzae BXO43 grown in XOM2 minimal media containing 40%[13C6]glucose
Measured mass isotopomer distributions								Corrected mass isotopomer distributions
	Unlabelled glucose			40% [13C6]glucose					Unlabelled glucose			40% [13C6]glucose
metabolite	Replicate1	Replicate2	Replicate3	Replicate1	Replicate2	Replicate3		metabolite	Replicate1	Replicate2	Replicate3	Replicate1	Replicate2	Replicate3
Ala317	204.54	276.35	276.97	159.84	184.27	211.78		Ala317	0.52469	1	0.56574	0.43812	0.43043	0.4336
	249.05	0	297.11	180.89	206.57	234.78			0.47531	0	0.43426	0.38606	0.37444	0.37189
	0	0	0	120.54	148.62	169.05			0	0	0	0.17582	0.19513	0.19451
Ala302	11027	13929	14385	7292.6	8415.3	9366.4		Ala302	0.78045	0.78042	0.83589	0.64573	0.6463	0.6481
	3055.2	3879	3941.7	2766.6	3202.6	3528.4			0.15715	0.15818	0.16411	0.19706	0.19802	0.19608
	1161.4	1468.5	0	1856.3	2119.1	2348.7			0.0624	0.0614	0	0.15721	0.15568	0.15582
Ala260	171020	216560	223360	113410	130570	144530		Ala260	0.95412	0.95284	0.95241	0.63644	0.63616	0.63812
	41467	52901	54678	39669	45820	50609			0.04391	0.04553	0.04606	0.0976	0.09828	0.0981
	16835	21359	21946	24546	28267	31415			0.00197	0.00163	0.00139	0.06302	0.06288	0.06373
	2661.1	3172.8	3566.5	41170	47374	51722			0	0	0.00014	0.20294	0.20269	0.20006
Ala232	227270	291270	292090	149630	171690	191760		Ala232	0.96301	0.9618	0.96464	0.66125	0.66244	0.66446
	52944	68173	67626	57841	66136	73449			0.03553	0.03654	0.03421	0.126	0.12535	0.12432
	21349	27485	27263	66455	75939	84231			0.00146	0.00166	0.00115	0.21276	0.21221	0.21122
Ala158	323960	409760	412920	212840	241240	270030		Ala158	0.92306	0.92113	0.92436	0.64122	0.64131	0.64388
	53206	67889	67450	67730	76784	85571			0.03872	0.03997	0.03794	0.12591	0.12597	0.12557
	27692	35427	35017	90262	102250	113120			0.03822	0.03889	0.0377	0.23287	0.23272	0.23056
Ala302	11027	13929	14385	7292.6	8415.3	9366.4		Ala302	0.89105	0.89274	0.93351	0.70934	0.70989	0.71157
	3055.2	3879	3941.7	2766.6	3202.6	3528.4			0.07773	0.07885	0.06649	0.13828	0.13929	0.13692
	1161.4	1468.5	0	1856.3	2119.1	2348.7			0.03123	0.0284	0	0.15238	0.15083	0.1515
Gly303	200.02	220.84	84.82	0	79.56	92.78		Gly303	0.69504	1	1	0	0.35299	0.37645
	48.44	41.58	0	154.32	173.42	185.36			0	0	0	1	0.64701	0.62355
	113.08	0	0	0	0	0			0.30496	0	0	0	0	0
Gly288	8109.1	9003.5	6566	3004.8	3115.3	3524.6		Gly288	0.97399	0.97724	0.99281	0.65954	0.67438	0.6706
	2180.8	2390.8	1633.5	1024.6	1060.3	1185.7			0.02601	0.02276	0.00719	0.06606	0.06722	0.06391
	847.14	931.02	669.28	1614.7	1568.5	1824.1			0	0	0	0.2744	0.2584	0.26548
Gly246	144020	159840	117720	55116	56564	65244		Gly246	0.89273	0.89054	0.89414	0.62244	0.62589	0.62282
	33227	37039	26826	16499	17058	19708			0.07591	0.07689	0.07381	0.09628	0.09818	0.09802
	13774	15283	11071	28495	28650	33521			0.03136	0.03257	0.03205	0.28128	0.27594	0.27916
Gly218	200470	225820	160440	75932	78364	91442		Gly218	0.90875	0.90771	0.91025	0.66085	0.66615	0.66383
	43766	49574	34747	47645	48241	56771			0.09125	0.09229	0.08975	0.33915	0.33385	0.33617
Gly144	40682	45389	31826	15151	15311	18139		Gly144	0.79076	0.78931	0.75967	0.53885	0.54046	0.53815
	5691.6	6219.9	6129.2	9527	9526.8	11428			0.20924	0.21069	0.24033	0.46115	0.45954	0.46185
Gly302	198.56	209.74	75.08	66.4	68.32	76.2		Gly302	0.51076	0.5385	0.52669	0.30606	0.24008	0.24349
	200.02	220.84	84.82	0	79.56	92.78			0.42388	0.4615	0.47331	0	0.23103	0.24731
	48.44	41.58	0	154.32	173.42	185.36			0.06536	0	0	0.69394	0.52889	0.50919
Val345	241.63	321.56	397.47	240.13	319.67	308.2		Val345	1	0.73328	1	0.39477	0.33346	0.37176
	0	209.25	0	286.27	372.6	383.53			0	0.26672	0	0.36944	0.30812	0.36657
	0	0	0	238.47	343.27	345.67			0	0	0	0.2358	0.25165	0.26168
	0	0	0	0	171.73	0			0	0	0	0	0.08263	0
	0	0	0	0	75.8	0			0	0	0	0	0.02414	0
	0	0	0	0	0	0			0	0	0	0	0	0
Val330	10605	14067	16990	6348.5	8118.1	8164		Val330	0.95083	0.95809	0.94885	0.42842	0.42934	0.43394
	3131.8	4030.6	5003.5	3504.1	4512.1	4461.5			0.04917	0.04191	0.05011	0.13294	0.13488	0.13228
	1167.4	1443.9	1894.6	3860.5	4912.1	4883.3			0	0	0.00104	0.18685	0.18556	0.18552
	0	282.5	330.47	3314.2	4205.5	4122.5			0	0	0	0.159	0.15787	0.15477
	0	0	0	1524	1927	1925.9			0	0	0	0.04311	0.04255	0.04378
	0	0	0	1168.6	1488.7	1479.2			0	0	0	0.04967	0.0498	0.0497
Val288	142350	190180	229000	84112	107440	107940		Val288	0.98023	0.9791	0.98072	0.4355	0.4375	0.44195
	37035	49829	59636	43307	55502	54759			0.0181	0.01992	0.0184	0.11899	0.12028	0.11741
	14722	19662	23556	49827	63196	62701			0.00167	0.00098	0.00088	0.187	0.18585	0.1855
	2341.7	3197.8	3838.4	44182	55812	55035			0	0	0	0.16531	0.16395	0.16231
	443	0	0	18801	23662	23522			0	0	0	0.03627	0.03569	0.03611
	0	0	0	16426	20764	20635			0	0	0	0.05693	0.05672	0.05673
Val260	190460	262590	312720	118590	151890	152840		Val260	0.93332	0.93435	0.93582	0.4263	0.42799	0.43189
	50083	69017	82019	67115	86025	85582			0.06193	0.06188	0.06145	0.15742	0.15823	0.1569
	19451	26692	31552	101050	128560	127200			0.0034	0.00299	0.0024	0.29591	0.29461	0.29173
	3700.1	4903.9	5623.9	38212	48375	47919			0.00136	0.00078	0.00033	0.06115	0.06028	0.06001
	0	0	0	27471	34814	34821			0	0	0	0.05922	0.0589	0.05947
Val186	398360	530710	637440	240510	310200	312350		Val186	0.92406	0.92321	0.92394	0.42392	0.4258	0.4302
	70583	94499	113470	115080	148440	146820			0.0501	0.05086	0.05086	0.15071	0.1514	0.14931
	21477	28874	34149	186720	238560	235880			0.00726	0.00761	0.00685	0.29387	0.29207	0.28956
	9246.8	12607	15176	64941	83388	82364			0.01623	0.01664	0.0168	0.07135	0.07154	0.07089
	2041.7	2368.8	2770.1	45778	58043	58322			0.00235	0.00167	0.00156	0.06016	0.05919	0.06003
Val302	72405	97436	116820	62812	79545	79443		Val302	0.86742	0.86742	0.86754	0.86181	0.86166	0.86161
	0	0	0	0	0	0			0	0	0	0	0	0
	0	0	0	0	0	0			0.13258	0.13258	0.13246	0.13819	0.13834	0.13839
Pro343	321.6	472.9	769.5	802.6	990.8	952.6		Pro343	1	1	0.50447	0.63601	0.57327	0.59962
	84.6	0	427.6	559.2	717.1	695.2			0	0	0.15613	0.28705	0.27683	0.29326
	0	0	131.4	280.3	347.3	328.5			0	0	0	0.07695	0.07792	0.07713
	0	0	0	5.1	125.2	145.8			0	0	0	0	0.01406	0.02999
	0	0	0	0	0	0			0	0	0	0	0	0
	0	0	548.9	0	112.1	0			0	0	0.3394	0	0.05791	0
Pro328	2935.3	4782.2	11096	7985.5	10301	9667.4		Pro328	0.67296	0.57779	0.93658	0.68782	0.68799	0.68768
	881.1	1446.9	3317	3362.8	4322.3	3976.9			0.04641	0.04007	0.06342	0.13139	0.13038	0.12467
	305.3	458.4	1265.9	2602.5	3274.5	3169			0	0	0	0.12911	0.12383	0.1319
	1207.6	3170.8	0	1014.4	1350	1254.2			0.26174	0.37139	0	0.03537	0.03957	0.03731
	386.9	780.2	0	474.1	602.4	582			0.01889	0.00657	0	0.01631	0.01574	0.01676
	0	352	0	90	191.4	170.1			0	0.00419	0	0	0.00248	0.00169
Pro286	51009	81849	177340	125150	162910	155350		Pro286	0.63521	0.51568	0.93275	0.6858	0.68899	0.68858
	13074	21293	46227	48189	62622	59762			0.03486	0.02691	0.05961	0.12914	0.1293	0.12942
	3704	2989.6	18558	39114	50342	47894			0	0	0.00433	0.12902	0.12729	0.12667
	24898	69356	3091.2	14761	18801	18012			0.30019	0.43007	0	0.03645	0.03537	0.0358
	7175.9	17691	1235.7	6860.5	8669.4	8466.6			0.02869	0.0258	0.00331	0.01626	0.01569	0.01652
	2654.3	7015.1	0	2110	2691.8	2527.9			0.00104	0.00154	0	0.00333	0.00338	0.003
Pro258	65598	112750	259380	186820	244630	235040		Pro258	0.5745	0.69692	0.81979	0.70184	0.70593	0.70385
	58703	68552	105490	75321	97938	94162			0.40131	0.28696	0.1724	0.14515	0.14401	0.14377
	17046	21342	35234	54503	70306	68150			0.02155	0.0159	0.00751	0.11644	0.11444	0.11586
	5250.4	5907.7	7730.5	19551	25108	24359			0.00122	0.00022	0	0.03057	0.03002	0.03028
	1056.2	0	1399.6	6603	8365.8	8316.5			0.00142	0	0.0003	0.006	0.0056	0.00623
Pro184	259490	414040	879110	624340	822040	784550		Pro184	0.92129	0.92521	0.93562	0.69688	0.70012	0.6982
	48571	77353	159730	205430	268620	256250			0.05943	0.05935	0.05523	0.14381	0.1429	0.1424
	14949	23077	46874	148280	192660	185530			0.00944	0.00778	0.00627	0.12043	0.11899	0.12015
	2492.5	3475.4	5937.3	48278	62182	60470			0.00319	0.0024	0.00105	0.03175	0.03103	0.03177
	1454.1	1601	1601.9	14108	18132	18071			0.00664	0.00525	0.00183	0.00712	0.00696	0.00749
Pro301	1856.5	2137.9	3309.5	2157.6	2815.3	2547.1		Pro301	0.56779	0.60643	0.56877	0.50551	0.5404	0.48667
	1510.6	1598.5	2455.5	2036.4	2582.2	2618.1			0.32623	0.30824	0.28162	0.3576	0.36762	0.38569
	777.5	764.5	1700.8	1130.6	1176.8	1354.5			0.10598	0.08533	0.14961	0.13689	0.09198	0.12764
Phe393	63.5	0	144.33	0	0	0		Phe393	0.15244	0	0.10553	0	6e-05	0
	0	0	0	0	0	0			0	0	0	0	0	0
	0	0	0	0	43.222	0			0	5e-05	0	0	0.03485	0
	0	0	0	0	0	0			0	0.00178	0	0	0	0
	55.056	170.33	0	0	35.556	0			0.13421	0.98566	0	0	0.02506	0
	0	47.556	0	0	0	0			0	0.01251	0	0	0	0
	295.72	0	0	0	0	0			0.71335	0	0	0	0	0
	27.833	0	0	0	0	0			0	0	0	0	0	0
	0	0	264.11	248.78	222.33	386.11			0	0	0.20624	0.22862	0.18932	0.20026
	0	0	945.17	899.5	935	1635.2			0	0	0.68823	0.77138	0.75071	0.79974
Phe378	9217.4	14367	17850	3169.2	3292.6	4344.7		Phe378	0.86013	0.87983	0.91158	0.20935	0.20708	0.25129
	3135.2	4828.9	5944.9	1982.5	2064.9	2610.7			0.07139	0.06966	0.06953	0.08273	0.08216	0.094
	0	0	0	2384.1	2551.1	2979.2			0	0	0	0.11867	0.12197	0.12468
	0	0	0	3204.2	3371.1	3969.2			0	0	0	0.17351	0.17319	0.17584
	0	0	0	2694.1	2802.4	0			0	0	0	0.12508	0.12314	0
	501.72	647.67	314.78	2433.5	2577.3	3071.5			0.04669	0.03946	0.01566	0.11359	0.11536	0.15894
	323.06	330.89	144.94	1947.2	2062.9	2472.2			0.01937	0.01105	0.00323	0.08785	0.08873	0.10349
	128.61	100.11	0	1266.2	1313.8	1585.2			0.00242	0	0	0.05056	0.0492	0.05251
	0	0	0	605.44	640	656.61			0	0	0	0.01778	0.01824	0.01346
	0	0	0	503.89	529.67	655.56			0	0	0	0.02089	0.02092	0.0258
Phe336	111220	172050	215750	37093	39169	50991		Phe336	0.88816	0.88908	0.8981	0.20585	0.20678	0.22138
	34023	52727	65560	22061	23348	29252			0.09666	0.09727	0.09592	0.08187	0.08251	0.08338
	12924	19855	24615	27310	28810	34694			0.0064	0.00564	0.00493	0.11744	0.11776	0.11485
	2405.8	3757.9	4579.9	38636	40732	47887			0	0	0	0.18178	0.18226	0.17547
	553.5	621.83	747.06	31779	33410	39598			0.00091	0	0	0.12892	0.1288	0.12589
	372	242.5	248.78	25007	26272	31272			0.00236	0.00084	0.00059	0.09595	0.09584	0.09411
	643.11	1286.6	0	22709	23838	28504			0.00455	0.00641	0	0.09352	0.09337	0.09195
	145	410.89	0	14336	14895	18019			3e-05	0.00065	0	0.05088	0.04999	0.05006
	176.72	0	115.44	7066.7	7320.2	8904.8			0.00092	0	0.00045	0.01964	0.01925	0.01941
	0	47.944	0	6073.8	6222.6	7576			0	0.00011	0	0.02415	0.02344	0.02349
Phe308	121860	193640	243800	42084	44156	58468		Phe308	0.88637	0.89754	0.90256	0.21052	0.21149	0.22686
	36861	58363	72829	25380	26718	33991			0.09381	0.09406	0.09212	0.08556	0.08638	0.08727
	13819	21712	26766	48082	50109	60895			0.00648	0.00544	0.004	0.20574	0.20498	0.19976
	2764	4275.6	5133.2	34957	36973	43936			0.00112	0.00024	0.0005	0.12481	0.1271	0.12127
	542.89	0	933.44	38523	40062	48277			0.00035	0	0.00028	0.14928	0.14806	0.14505
	0	0	195.33	25251	26313	31680			0	0	0.00025	0.08387	0.08364	0.08167
	170.44	467.22	0	24983	25774	31651			0.00116	0.00205	0	0.09398	0.09258	0.09265
	131.94	0	87.778	9808.8	10179	12415			0.00072	0	0.00029	0.02153	0.02152	0.02114
	1406.1	181.28	0	7633.5	7849.6	9685.5			0.00999	0.00067	0	0.02471	0.02425	0.02433
Phe234	155400	241200	303510	52009	54410	71357		Phe234	0.89456	0.89958	0.90209	0.21158	0.21221	0.22716
	34696	53836	67187	27419	28767	36120			0.08973	0.09017	0.08877	0.08553	0.0861	0.08705
	9342.2	14520	18022	55047	57474	68796			0.00749	0.00762	0.0071	0.20509	0.20522	0.19935
	1455.6	2238.3	2727.4	38001	39867	47353			0.00153	0.00145	0.00132	0.12546	0.12632	0.12222
	0	0	0	42620	44283	53248			0	0	0	0.14964	0.14886	0.14639
	0	0	0	26343	27517	32865			0	0	0	0.08329	0.08351	0.08129
	230.5	0	0	27156	28067	33897			0.00133	0	0	0.09402	0.09302	0.09184
	79.556	0	0	9021.3	9316.7	11323			0.00028	0	0	0.02136	0.02112	0.02107
	912.44	321.61	244.72	7642.1	7851.8	9600.1			0.00509	0.00118	0.00072	0.02404	0.02365	0.02364
Phe302	223940	350290	438960	207500	218470	266470		Phe302	0.9616	0.96242	0.96564	0.62952	0.63149	0.63373
	61839	96756	120180	67591	71087	88163			0.034	0.03411	0.03189	0.05358	0.05352	0.05721
	24275	37649	46525	128580	134390	161190			0.0044	0.00346	0.00247	0.31689	0.31499	0.30906
Ser447	0		74.281	0	11	0.969		Ser447	0		1	0	0.16385	0.01659
	43.125		0	1.156	45.031	77.156			1		0	1	0.57766	0.73964
	0		0	0	39.406	60.219			0		0	0	0.25849	0.24377
	0		0	0	0	0			0		0	0	0	0
Ser432	6965.9	9829.6	17326	7625.1	8600.5	9434.5		Ser432	0.93461	0.92988	0.93074	0.49737	0.49794	0.50756
	2718.2	3914	6686.8	4743.1	5360	5797.4			0.06539	0.07012	0.06641	0.15291	0.15368	0.15222
	1234.6	1678.3	3051.7	3812.4	4207.7	4491.8			0	0	0.00215	0.12528	0.11989	0.11693
	0	0	771.97	4646	5277.5	5567			0	0	0.0007	0.22444	0.2285	0.22329
Ser390	83275	117410	204900	90917	102340	112190		Ser390	0.95291	0.9518	0.95442	0.5101	0.5089	0.51995
	30231	42762	74060	53345	60125	64679			0.04616	0.04718	0.04472	0.13883	0.13889	0.13619
	13953	19763	34211	43596	49353	52161			0.0009	0.00103	0.00081	0.12371	0.12469	0.12019
	3326.5	4607.9	8131.3	54139	61175	64489			4e-05	0	4e-05	0.22736	0.22753	0.22367
Ser362	86624	124470	217620	99061	110810	122370		Ser362	0.96491	0.9629	0.96581	0.53106	0.5292	0.54027
	30305	43825	76100	73768	83055	88919			0.03437	0.03646	0.03419	0.22874	0.23045	0.22295
	13965	20148	34826	72873	81944	87619			0.00072	0.00064	0	0.24019	0.24035	0.23678
Ser288	84544	118200	203770	93415	103760	114200		Ser288	0.96566	0.96561	0.96731	0.53206	0.52994	0.5419
	23177	32528	55747	62744	70248	74349			0.03242	0.03348	0.03195	0.22947	0.23139	0.22252
	8873.4	12330	21177	60313	67373	71676			0.00193	0.00091	0.00074	0.23847	0.23867	0.23558
Ser302	47570	65975	114150	60270	67292	73369		Ser302	0.95576	0.95751	0.96106	0.60788	0.60667	0.61344
	13148	18392	31466	21650	24124	26352			0.03422	0.03657	0.03372	0.07223	0.07162	0.07291
	5505.3	7387.3	12603	39202	44042	46588			0.01002	0.00592	0.00522	0.3199	0.32171	0.31365
Thr461	0	1.692	81.846	37.538	95.462	136.85		Thr461	0	1	0.37735	0.21798	0.40566	0.48188
	0	0	180.08	165.38	185.31	209.38			0	0	0.62265	0.78202	0.59434	0.51812
	0	0	26.462	0	47.923	53.154			0	0	0	0	0	0
	0	0	0	0	0	0			0	0	0	0	0	0
	0	0	0	0	0	0			0	0	0	0	0	0
Thr446	725.92	2312.4	13925	9024	10875	11284		Thr446	0.95446	0.95923	0.95064	0.69115	0.69845	0.68049
	293.62	931.08	5559.3	5018.6	5980.6	6459.8			0.04554	0.04077	0.04871	0.14368	0.14087	0.15258
	129.15	334.85	2537.2	3710.5	4366.7	4694.8			0	0	0.00065	0.12196	0.11801	0.11952
	0	91.462	661.77	1606.7	1986.5	2189.9			0	0	0	0.03146	0.03754	0.04028
	0	0	0	710.15	762.92	870.62			0	0	0	0.01174	0.00513	0.00713
Thr404	7462.8	22672	140510	92377	108030	117290		Thr404	0.9487	0.94005	0.94688	0.68104	0.6931	0.68404
	2722.9	8516.6	51901	49474	56472	62255			0.0475	0.05686	0.05159	0.15028	0.14406	0.14767
	1286.1	3988.5	23866	36776	41684	46182			0.0038	0.0031	0.00117	0.12068	0.11713	0.11925
	308.85	854.69	5797.8	16751	18773	21283			0	0	0.00029	0.04079	0.0394	0.04218
	19.769	154.23	1381.2	6629.2	7316.5	8339.9			0	0	8e-05	0.00721	0.00632	0.00686
Thr376	5106.2	14811	88353	59774	69543	75934		Thr376	0.96549	0.95494	0.95819	0.71931	0.73141	0.72082
	1812.8	5426.8	31518	33131	37457	41838			0.03451	0.04506	0.04045	0.17246	0.16391	0.17045
	836.62	2497.2	14473	20885	23519	26432			0	0	0.00119	0.0897	0.08661	0.08969
	0	0	3400.5	7913.4	8833.7	10059			0	0	0.00017	0.01853	0.01807	0.01904
Thr302	11850	33740	217210	156800	175150	198260		Thr302	0.3725	0.36293	0.36089	0.3044	0.30546	0.30545
	16747	50431	328710	270410	302090	339860			0.49846	0.5152	0.51904	0.50247	0.50425	0.50103
	5330.3	15029	96380	116840	128620	147390			0.12904	0.12187	0.12007	0.19313	0.19029	0.19352
Thr302	11850	33740	217210	156800	175150	198260		Thr302	0.44542	0.4344	0.43203	0.35416	0.35578	0.35532
	16747	50431	328710	270410	302090	339860			0.52253	0.54489	0.54996	0.5291	0.53144	0.52718
	5330.3	15029	96380	116840	128620	147390			0.03205	0.02071	0.01801	0.11674	0.11278	0.1175
Lys488	18680	26174	30785	12843	16376	16382		Lys488	0.919	0.92541	0.92721	0.48371	0.48885	0.48947
	8362.3	11643	13609	9486.7	11930	11865			0.07755	0.07459	0.07279	0.18142	0.17838	0.17653
	3771.1	5176.3	6002.1	8603.4	10914	10775			0.00345	0	0	0.17946	0.18146	0.1782
	1046	1215.1	1657.6	6445.7	8026.7	8076			0	0	0	0.12739	0.12383	0.12697
	0	0	0	3511.6	4367.5	4439.4			0	0	0	0.02802	0.02747	0.02884
	0	0	0	0	0	0			0	0	0	0	0	0
	0	0	0	0	0	0			0	0	0	0	0	0
Lys473	4163.8	5908.7	7115.7	2978.7	3773.5	3777.7		Lys473	0.90274	0.92086	0.93135	0.48021	0.48563	0.4898
	1878.2	2665.4	3072.7	2161.9	2727.6	2593.8			0.08666	0.07914	0.06865	0.17935	0.17994	0.16374
	958.32	1066.1	1397.8	2002.2	2497.7	2497.4			0.0106	0	0	0.18345	0.18099	0.18843
	0	0	0	1484.6	1835.1	1845.7			0	0	0	0.1265	0.12392	0.12686
	1.947	43.421	35.737	816.89	1003.5	1025.6			0	0	0	0.03048	0.02951	0.03118
	0	0	0	0	0	0			0	0	0	0	0	0
	0	0	0	0	0	0			0	0	0	0	0	0
Lys431	35455	49283	58491	24852	31427	31250		Lys431	0.92429	0.92446	0.92654	0.48101	0.48566	0.48485
	14127	19705	23304	17249	21632	21548			0.07364	0.07478	0.07346	0.18047	0.17943	0.17972
	6371.9	8847.6	10291	15944	20037	19805			0.00207	0.00076	0	0.17987	0.18053	0.17822
	1625.2	2114.2	2651.4	11831	14522	14502			0	0	0	0.1273	0.12254	0.12382
	0	0	0	6296.9	7813.9	7902.3			0	0	0	0.03136	0.03184	0.03339
	0	0	0	0	0	0			0	0	0	0	0	0
	0	0	0	0	0	0			0	0	0	0	0	0
Lys403	1112.3	1568.3	2121.8	983.89	1226.6	1211.5		Lys403	1	1	0.93248	0.49833	0.50308	0.50209
	0	0	838.21	725	888.63	876.79			0	0	0.06752	0.20847	0.20422	0.20345
	0	0	384.37	711.32	876.68	847.89			0	0	0	0.22063	0.22058	0.21285
	0	0	0	346.58	420.58	431.47			0	0	0	0.05762	0.05507	0.06394
	0	0	0	166.32	208.53	212.95			0	0	0	0.01496	0.01705	0.01767
	0	0	0	0	0	0			0	0	0	0	0	0
Lys329	50869	70262	84699	37355	46829	46285		Lys329	0.92446	0.92985	0.92641	0.48297	0.4875	0.48565
	16210	22130	26740	24391	30469	29839			0.06827	0.06517	0.06561	0.19708	0.19781	0.19416
	6034.5	8070.8	9936.9	24698	30401	30327			0.00626	0.0038	0.00589	0.22584	0.22239	0.22519
	1297.5	1593.2	2121.1	11165	13632	13666			0.00101	0.00034	0.00195	0.06348	0.06175	0.06291
	0	346.26	407.74	5085.2	6235.5	6324.9			0	0.00085	0.00014	0.02506	0.02495	0.02592
	0	0	0	1664.7	2045.7	2120.9			0	0	0	0.00557	0.0056	0.00618
Lys302	22827	26784	32326	61265	76991	74916		Lys302	0.96823	0.97431	0.9793	0.61337	0.62004	0.60875
	6317.8	7341.1	8688.8	41155	50769	50649			0.0312	0.02569	0.0207	0.26429	0.25951	0.26493
	1928.5	2049.5	2436.9	20411	25174	25220			0	0	0	0.08395	0.08286	0.08481
	425.47	0	0	8702.5	10668	11144			0.00056	0	0	0.03339	0.03279	0.03661
	0	0	0	2747.7	3350.4	3486.4			0	0	0	0.005	0.0048	0.0049
Tyr523	221.89	240.67	326.89	0	99.444	35.556		Tyr523	0.20796	0.19945	0.63897	2e-05	0.23523	0.0665
	173.56	209.22	248.22	3.111	139.11	164.67			0.06826	0.07775	0.18688	0.00964	0.22655	0.25485
	0	0	0	152.11	302.22	261			0	0	0	0.47537	0.47457	0.29613
	118.44	0	0	115.33	0	0			0.0926	0	0	0.19308	0	0
	386	334	0	142.89	0	215.89			0.32759	0.27434	0	0.29879	0	0.27312
	373.11	194	0	66.667	0	0			0.21962	0.0632	0	0.0231	0	0
	156.67	376.44	87	0	34.556	92.333			0.01105	0.2467	0.17021	0	0.06364	0.1094
	140.56	308	38.556	0	0	32.556			0.07292	0.13857	0.00395	0	0	0
	32.556	104.78	1.778	0	0	0			0	0	0	0	0	0
	0	0	0	0	0	0			0	0	0	0	0	0
Tyr508	11070	15384	17328	3446.2	4072.9	4461.9		Tyr508	0.88968	0.88918	0.89473	0.20856	0.21195	0.21519
	5107.8	7108.8	7927.3	2630.6	3021.9	3335.2			0.10088	0.1014	0.09782	0.08651	0.08338	0.08585
	2360.6	3229.2	3611.8	3057.2	3516.9	3811.6			0.00944	0.00625	0.00601	0.12099	0.11952	0.11895
	719.22	976.78	1054.7	3967.9	4634.7	4915.8			0	0	0	0.17608	0.17802	0.1736
	0	0	0	3548.7	4140.9	4345.7			0	0	0	0.12866	0.12903	0.12465
	0	0	80.222	2913.3	3361.3	3620.4			0	0	0.00144	0.09724	0.09548	0.09741
	0	69.889	0	2539.3	2982.6	3213.9			0	0.00317	0	0.09103	0.09306	0.09305
	0	0	0	1737.6	2011.9	2166.4			0	0	0	0.05154	0.05064	0.05033
	0	0	0	963.33	1079.2	1213.3			0	0	0	0.02005	0.01795	0.02037
	0	0	0	734.11	871.44	950.89			0	0	0	0.01935	0.02098	0.0206
Tyr466	80255	111220	126770	25271	29399	32961		Tyr466	0.88872	0.89065	0.89993	0.20775	0.21081	0.21725
	34399	47556	53154	18045	20803	22829			0.10079	0.1001	0.09369	0.08286	0.08273	0.08199
	15570	21422	23780	21658	24768	26685			0.00585	0.00501	0.00289	0.12044	0.11958	0.11711
	4112	5839.2	6397.4	28710	33067	34892			0	0.00118	0.00118	0.17877	0.18006	0.17361
	1128.8	1538.2	1583.6	24991	28754	30752			0.00151	0.00113	0.0005	0.12657	0.12702	0.1259
	261.22	395.44	370.33	20611	23595	25574			0.00023	0.00067	0.00042	0.09768	0.09712	0.0979
	0	129.78	71.778	18089	20620	22449			0	0.00025	0	0.09189	0.09112	0.09137
	0	0	0	12089	13610	15117			0	0	0	0.05003	0.04855	0.05048
	136	151.67	0	6516.7	7360	8108.9			0.00145	0.00101	0	0.01962	0.01941	0.01944
	195.89	0	220.33	5187.3	5795.6	6553.9			0.00145	0	0.00139	0.0244	0.02361	0.02495
Tyr438	46085	63950	73377	14961	17332	19625		Tyr438	0.85923	0.86105	0.85719	0.20855	0.21274	0.21795
	19134	26838	30393	10867	12346	14064			0.08625	0.09029	0.0852	0.08583	0.08457	0.08758
	8714.1	12140	13528	18549	21034	22803			0.00696	0.0064	0.00316	0.20039	0.19978	0.19312
	2408.4	3325.6	3601	14587	16656	18000			0.00266	0.00201	0.0012	0.12083	0.12218	0.11913
	700.44	1055.4	1070	15737	17808	19343			0.00207	0.00344	0.00265	0.14715	0.14604	0.1441
	305	367.56	2446.3	11293	12744	14103			0.00241	0.00177	0.02591	0.08585	0.08502	0.08647
	0	189.44	882.33	10594	12084	13239			0	0.00115	0.00147	0.09325	0.09428	0.09296
	213.11	177.11	592.22	5453	6057.3	6916.3			0.0035	0.0016	0.00246	0.02805	0.02621	0.02896
	2045.1	2454.6	1933	4076	4516.6	5104.4			0.03693	0.03229	0.02074	0.0301	0.02917	0.02973
Tyr364	56229	76903	88717	18233	20419	23490		Tyr364	0.88389	0.89124	0.896	0.21369	0.21554	0.22162
	19222	26239	29810	11824	13098	14927			0.08904	0.0893	0.08502	0.08705	0.08629	0.08739
	7644.6	10424	11712	20604	23303	25280			0.01494	0.01459	0.01286	0.20024	0.20475	0.19643
	1966	2734	2666.7	15674	17227	18990			0.00563	0.00487	0.00246	0.12399	0.1211	0.12022
	405.11	0	715.44	17022	18748	20787			0	0	0.00192	0.14881	0.14749	0.14667
	0	0	320.44	11469	12823	14110			0	0	0.00173	0.08354	0.08501	0.08317
	0	0	0	11147	12281	13870			0	0	0	0.09404	0.09283	0.09461
	179.11	0	0	4767.1	5205.7	5950.6			0.0028	0	0	0.02271	0.02197	0.02292
	279.11	0	0	3580	3862.7	4567.6			0.00371	0	0	0.02593	0.02502	0.02697
Tyr302	577790	782090	904480	506260	558220	629650		Tyr302	0.95803	0.95366	0.95734	0.6229	0.62679	0.61983
	162180	222360	254730	167460	182590	213700			0.0384	0.04167	0.03926	0.05625	0.05428	0.06135
	63637	87775	99713	320400	349300	399140			0.00357	0.00467	0.0034	0.32086	0.31893	0.31882
Tyr221	24290	33948	38112	9149.4	10168	12164		Tyr221	0.78824	0.79379	0.79768	0.25877	0.26116	0.27042
	6089.4	8537.6	9487.8	8037.8	8836.7	10085			0.10365	0.10501	0.10313	0.19651	0.19586	0.19198
	3203.2	4561.4	4936.7	7638	8408.4	9424.8			0.05928	0.06161	0.05665	0.18215	0.18207	0.1757
	813.78	1215.3	0	7128.8	7863	8881.3			0.01299	0.01459	0	0.17049	0.17086	0.16723
	564.33	693.56	0	6583.7	7215.8	8330			0.01394	0.0113	0	0.15448	0.15358	0.15415
	275.77	0	0	0	0	0			0.00657	0	0	0	0	0
	270.23	137.15	0	0	0	0			0.00732	0.00263	0	0	0	0
	276.85	477.08	1897.8	1209	1297	1755.8			0.008	0.01106	0.04255	0.0376	0.03648	0.04051
His497	2192.2	2923.2	2729.2	0	0	0		His497	0.47949	0.49351	0.51075	0	0	0
	1217.3	1620.4	1460.1	433.36	211.36	1043.1			0.09071	0.09269	0.08606	0.28551	0.23526	0.30285
	578.46	858.64	671.09	433.45	298.73	970.09			0.01532	0.02894	0.00891	0.18101	0.24624	0.17072
	1935.4	2156	540.91	428.82	293.73	1016.2			0.3792	0.31806	0.06317	0.16856	0.19738	0.18196
	763.36	801.18	204.46	325.82	219.82	772.82			0	0.0031	0.00529	0.11008	0.12257	0.11618
	0	292.45	63.091	262.45	166.46	627.64			0	0	0	0.09696	0.09563	0.10164
	241.27	467.18	1777.2	315.82	159.09	629.09			0.03528	0.06371	0.32581	0.15789	0.10291	0.12664
His482	10288	13748	12962	1730.2	1313.7	4229		His482	0.8944	0.89254	0.91775	0.25869	0.28059	0.28379
	4339.7	5814.6	5492.6	1886.9	1355.8	4251.5			0.05947	0.06042	0.06287	0.19022	0.18991	0.18449
	2176.9	2856.6	2460.4	1716.5	1168	3639.8			0.02215	0.01888	0.0025	0.14696	0.13634	0.13253
	575.73	955.73	727.18	1775.5	1237.5	3843.6			0	0.01151	0.00557	0.17246	0.17432	0.17004
	231.09	295.73	196.54	1309.6	880.46	2846			0.00489	0.00034	0.00126	0.10133	0.09436	0.09951
	0	0	90.273	1062.3	731.18	2332.5			0	0	0.00303	0.08736	0.08735	0.08689
	228.54	251.46	143	676.27	434.36	1459.1			0.0191	0.01629	0.00702	0.04297	0.03713	0.04275
His440	156990	208080	195450	25922	19316	63471		His440	0.91684	0.91275	0.93186	0.26194	0.28399	0.28323
	62404	83440	76112	27158	18800	61525			0.06932	0.0722	0.06292	0.19011	0.18499	0.18337
	28671	38316	34303	24601	16674	54762			0.00611	0.00643	0.002	0.14767	0.14253	0.14239
	8254.2	10994	8823.7	25798	17197	56452			0.00572	0.00533	0.00139	0.17573	0.16959	0.16898
	2380.6	3194.2	2217.9	18335	12363	40511			0.00193	0.00205	0.00071	0.09824	0.09744	0.09673
	568.46	915.36	585.91	15212	10090	33833			7e-05	0.00076	0.00077	0.08899	0.08505	0.08803
	139.91	343.64	201.09	8888.4	5903.5	19822			2e-05	0.00048	0.00036	0.03732	0.03641	0.03727
His412	8395.7	10971	10443	1395.5	1046.1	3475.1		His412	0.83705	0.86752	0.91812	0.26708	0.29252	0.28985
	3341.7	4450.4	3846.6	1470.4	1027.4	3351.7			0.06399	0.07296	0.04151	0.19554	0.19324	0.18637
	1531.5	2060.1	1645.5	1771	1223.7	3916.2			0.007	0.00978	0	0.23614	0.23631	0.22341
	503.55	659.64	835.18	1462	947.64	3239.1			0.01247	0.01077	0.03206	0.1662	0.15086	0.16115
	235.54	263.64	0	987.46	625.46	2239.4			0.00936	0.00683	0	0.09226	0.08297	0.09355
	864.64	535.82	180.18	564.09	372.18	1293.8			0.07014	0.03215	0.0083	0.04277	0.04409	0.04567
His338	78712	101940	90855	11622	8328.9	29171		His338	0.91364	0.91196	0.92755	0.26391	0.2837	0.28271
	24579	31778	27654	11421	7647.6	26553			0.05888	0.05828	0.05245	0.19394	0.19019	0.18728
	9531.7	12497	10399	14014	9242.4	31963			0.00984	0.01131	0.00568	0.24526	0.24092	0.23668
	2929.8	4040.6	3356.9	10683	6875.6	24481			0.01228	0.01417	0.01394	0.1595	0.15226	0.15664
	819.54	1047.6	761.27	7018	4518.7	16272			0.00248	0.00171	0.00039	0.09321	0.08996	0.09313
	402.45	546.36	0	3779	2443.2	8731.5			0.00288	0.00257	0	0.04418	0.04297	0.04357
His302	89084	158150	266810	153590	195160	191660		His302	0.96071	0.96169	0.96085	0.63359	0.63778	0.63368
	24765	43894	74414	68063	85790	84568			0.03285	0.03244	0.03372	0.12628	0.12485	0.12509
	9686.4	17090	28792	65988	82807	82119			0.00644	0.00587	0.00543	0.18216	0.18052	0.18173
	1740.2	3028.8	5136	23676	29683	29888			0	0	0	0.03233	0.03214	0.03371
	0	0	0	12689	15687	15938			0	0	0	0.02563	0.02472	0.02578
His195	2178.6	5476.5	9331.9	2443.7	1986.7	4892.5		His195	0.00997	0.01953	0.04055	0.0255	0.03301	0.0213
	195050	246890	199540	26280	17639	67860			0.89145	0.87786	0.86199	0.27099	0.28895	0.29269
	43738	56363	45325	32392	19984	76735			0.08754	0.08966	0.08681	0.30284	0.29438	0.29631
	11838	15153	12073	27922	16979	65059			0.0077	0.0078	0.00716	0.24236	0.2335	0.23418
	2224	3380.5	2337.5	19322	11557	45391			0.00334	0.00515	0.00349	0.15832	0.15016	0.15552
Glu489	2974.4	3989.4	4612.5	2830.8	3637.7	3605.8		Glu489	0.88385	0.97927	0.92073	0.75378	0.76268	0.76704
	1336.9	1793.5	2092.2	1625.8	2024.8	2038.7			0.07606	0.02073	0.07927	0.15684	0.14534	0.15304
	817.15	0	957.5	1169	1483.3	1415			0.04009	0	0	0.08939	0.09198	0.07992
	0	0	0	0	0	0			0	0	0	0	0	0
	0	0	0	0	0	0			0	0	0	0	0	0
	0	0	0	0	0	0			0	0	0	0	0	0
Glu474	11900	16169	18490	11448	14444	14493		Glu474	0.99236	0.95714	0.95066	0.73765	0.7435	0.75081
	4902.7	6494.4	7677.1	6070.8	7546.6	7524.1			0	0.04031	0.04934	0.12717	0.12235	0.121
	0	3028.8	3291.8	4497.6	5584.6	5463.3			0	0.00255	0	0.11852	0.11694	0.11179
	622.95	825.5	925.9	1952.7	2431.3	2356.6			0.00764	0	0	0.01666	0.01721	0.01641
	0	0	0	0	0	0			0	0	0	0	0	0
	0	0	0	0	0	0			0	0	0	0	0	0
Glu432	230540	315180	364920	228310	287240	288840		Glu432	0.93188	0.9338	0.93678	0.71107	0.71407	0.72669
	88716	121000	139320	113210	142400	140470			0.06494	0.06422	0.06244	0.12843	0.12889	0.12432
	41654	56450	64606	86406	107200	103420			0.00318	0.00198	0.00078	0.11986	0.11663	0.10982
	10398	14001	16017	36449	45357	43470			0	0	0	0.03184	0.03194	0.031
	0	0	0	16701	20591	19604			0	0	0	0.0088	0.00847	0.00817
	0	0	0	0	0	0			0	0	0	0	0	0
Glu404	27668	37620	43782	27854	34966	35388		Glu404	0.95945	0.95665	0.95	0.72347	0.72803	0.7367
	10010	13736	16008	14035	17472	17474			0.04055	0.04335	0.04821	0.13672	0.13453	0.13179
	4728.1	6438.1	7352.9	9933.8	12267	12052			0	0	0.00051	0.1054	0.10277	0.0978
	0	0	1825.1	4069.2	5043.4	4902.7			0	0	0.00127	0.02847	0.02876	0.02753
	0	0	444.35	1584	1943.5	1896.3			0	0	0	0.00593	0.00591	0.00619
Glu330	151770	204240	237560	151990	189560	191180		Glu330	0.94675	0.94787	0.94691	0.7247	0.72852	0.7415
	44733	60012	69938	64815	80567	78887			0.05073	0.04994	0.05038	0.13425	0.13392	0.12712
	17104	22893	26670	44044	54048	52113			0.00252	0.00219	0.00245	0.10743	0.10485	0.09964
	3287.5	4426.9	5084.4	16448	20011	19086			0	0	0.00022	0.02838	0.02745	0.02629
	0	0	939.7	5536	6758.6	6519.6			0	0	5e-05	0.00524	0.00526	0.00546
Glu302	11037	13535	12459	12550	14782	15937		Glu302	0.94902	0.97332	0.93668	0.81366	0.80554	0.79603
	3508.4	3972.7	4187.9	5356.1	6305.6	6916.4			0.05098	0.02668	0.06332	0.14989	0.15045	0.155
	0	0	0	2479	2860.7	3180.9			0	0	0	0.03645	0.04401	0.04897
Glu187	2112.4	2195.3	2029.7	1688.7	2075.3	2334.5		Glu187	0.15641	0.12313	0.11115	0.10841	0.10673	0.11234
	1813.6	2429.6	2472.2	2714	3322.6	3343.3			0.11235	0.1181	0.12139	0.16151	0.15731	0.14678
	10227	13986	11391	9503.9	11423	12484			0.73124	0.75877	0.60959	0.58481	0.56919	0.58337
	0	0	3978.8	3549	4271.2	4483.4			0	0	0.15786	0.14527	0.16677	0.15751
Asp475	469.31	0	638.31	372	469.13	487.06		Asp475	1	0.00943	0.8928	0.63281	0.62229	0.63561
	0	0	0	298.38	383.56	390.19			0	0	0	0.2734	0.27818	0.27408
	4.563	175.5	183.31	202.5	264.88	261.44			0	0.99057	0.1072	0.0938	0.09953	0.09031
	0	0	0	0	0	0			0	0	0	0	0	0
	0	0	0	0	0	0			0	0	0	0	0	0
Asp460	8709.6	11704	11808	6949.3	8906.6	8809.3		Asp460	0.99888	0.94124	0.94222	0.69287	0.69168	0.69093
	3576.6	4805.6	4839.7	3900.4	5017.6	4949.3			0.00112	0.05376	0.05778	0.14754	0.14873	0.14751
	0	1971.8	2188.8	2800.5	3615.7	3554			0	0	0	0.11408	0.11527	0.11379
	0	580.06	579.38	1312.8	1640.3	1655.9			0	0.00174	0	0.04032	0.03646	0.03968
	60.875	196.56	79.438	521.31	668.5	677.5			0	0.00326	0	0.00519	0.00786	0.00809
Asp418	151460	201460	205650	118850	151560	151130		Asp418	0.944	0.94239	0.94375	0.686	0.68681	0.68679
	56556	75526	77007	63788	80995	80622			0.05529	0.05647	0.05625	0.15211	0.15071	0.15005
	26397	34989	35716	46701	59522	59242			0.00071	0.00114	0	0.11637	0.11682	0.11656
	6431.7	8565.5	8755.2	21048	26749	26915			0	0	0	0.03888	0.03861	0.03994
	0	2076.8	0	8308.1	10536	10617			0	0	0	0.00665	0.00704	0.00665
Asp390	85218	114980	119140	71631	91551	90649		Asp390	0.95808	0.95927	0.96022	0.72536	0.72753	0.72762
	30564	41111	42409	39243	49983	49378			0.04192	0.04073	0.03978	0.16918	0.16832	0.16747
	14048	18922	19696	24713	31300	31116			0	0	0	0.08725	0.08566	0.08693
	3353.5	4345.2	4671.4	9335.1	11862	11768			0	0	0	0.01821	0.01849	0.01798
Asp316	101830	134530	136800	82695	104780	103790		Asp316	0.94641	0.94722	0.9459	0.71776	0.71978	0.71863
	29074	38366	39049	39338	49550	49125			0.04232	0.04204	0.04223	0.16851	0.16699	0.16702
	11486	15055	15343	22916	28871	28702			0.00477	0.00401	0.00417	0.08897	0.08852	0.08903
	2972.3	3927.3	4155.1	8451.1	10681	10704			0.0065	0.00673	0.0077	0.02476	0.0247	0.02532
Asp302	101830	134530	136800	82695	104780	103790		Asp302	0.95058	0.95155	0.95089	0.73048	0.73251	0.73166
	29074	38366	39049	39338	49550	49125			0.04305	0.04279	0.04305	0.1728	0.17124	0.17138
	11486	15055	15343	22916	28871	28702			0.00637	0.00566	0.00606	0.09673	0.09625	0.09696
Asp173	4683.4	6270.3	6164.6	4887	6136.4	6213.1		Asp173	0.35667	0.35661	0.35074	0.33681	0.33992	0.33576
	5435.2	7631.8	7658.8	5648.7	7005.8	7156.6			0.3709	0.39112	0.39353	0.34862	0.34703	0.3462
	2824.8	3658.4	3683.5	3473.7	4310.1	4522.8			0.15885	0.1492	0.1507	0.18665	0.18608	0.19195
	1772.6	2226.9	2263.7	2192.1	2706.5	2775			0.11359	0.10307	0.10503	0.12792	0.12697	0.12609
Leu359	167.47	0	259.33	0	67.533	77.4		Leu359	0.50998	0	1	2e-05	0.13913	0.29845
	174.87	0	0	196.73	259.4	0			0.49002	0	0	0.73302	0.52346	0
	0	0	0	87.4	185.33	182.8			0	0	0	0.26696	0.3374	0.70155
	0	0	0	0	0	0			0	0	0	0	0	0
	0	0	0	0	0	0			0	0	0	0	0	0
	0	0	0	0	0	0			0	0	0	0	0	0
	0	0	0	0	0	0			0	0	0	0	0	0
Leu344	12909	16513	18165	4825.1	6087.5	6313		Leu344	0.75376	0.76101	0.76102	0.24958	0.24563	0.26413
	3940.5	5046.8	5573.5	3609.1	4624.1	4581.5			0.17197	0.17387	0.17479	0.16744	0.16764	0.17132
	1498.6	1895.3	2064.3	5583.1	7060.6	6992.4			0.06607	0.06512	0.06419	0.27318	0.2693	0.27649
	270.4	0	0	3058.7	3940.5	3856.5			0.0082	0	0	0.13517	0.13625	0.138
	0	0	0	2459.3	3368.1	3115.3			0	0	0	0.1137	0.12235	0.11656
	0	0	0	981.33	1226.9	1063			0	0	0	0.04032	0.03841	0.03349
	0	0	0	487.4	613	0			0	0	0	0.02061	0.02042	0
Leu302	198420	257850	282330	80517	102220	104470		Leu302	0.77688	0.77692	0.77625	0.3777	0.37754	0.38596
	55601	72239	79392	54087	69029	68516			0.15889	0.15885	0.15952	0.22599	0.22724	0.22476
	21452	27873	30566	85826	108740	107130			0.06423	0.06423	0.06423	0.39631	0.39522	0.38927
Leu274	250710	333720	365180	103570	132060	134970		Leu274	0.77378	0.77341	0.77321	0.26986	0.27008	0.27702
	66319	88612	97204	90941	116080	115570			0.15398	0.15468	0.15515	0.21927	0.2197	0.21905
	25597	33927	37046	102320	130700	128080			0.06431	0.06389	0.06367	0.25063	0.2513	0.24688
	4329.7	5792.9	6308.8	64595	81957	80931			0.00794	0.00803	0.00797	0.1505	0.14976	0.14854
	0	0	0	34573	43922	43334			0	0	0	0.07867	0.07846	0.07768
	0	0	0	14104	17791	17754			0	0	0	0.03105	0.0307	0.03082
Leu200	557960	725470	796220	227710	288910	295080		Leu200	0.84328	0.84222	0.84251	0.29493	0.29444	0.30221
	107050	140000	153700	181850	231980	230460			0.10717	0.10798	0.10807	0.21643	0.21735	0.21646
	35100	45877	50162	205780	261890	256550			0.0446	0.04476	0.04457	0.25198	0.2523	0.24819
	4645	5982.9	6567	122010	154610	151740			0.00392	0.00383	0.00385	0.14131	0.14083	0.13894
	881.2	1212.1	1269.9	61436	77964	76588			0.001	0.00108	0.00101	0.06995	0.06987	0.06898
	73.667	187.4	0	23146	29221	29033			4e-05	0.00014	0	0.02541	0.0252	0.02522
Leu302	198420	257850	282330	80517	102220	104470		Leu302	0.74549	0.74553	0.74488	0.37018	0.37	0.37812
	55601	72239	79392	54087	69029	68516			0.18577	0.18573	0.18635	0.23857	0.23977	0.23762
	21452	27873	30566	85826	108740	107130			0.06875	0.06874	0.06878	0.39125	0.39022	0.38425
ILe359	53.278		247.89	176.17	230.39	233.11		ILe359	0.79664		1	0.39531	0.38092	0.62746
	17.833		0	218.44	287.89	0			0.20336		0	0.45958	0.44652	0
	0		0	82.944	128.56	140.94			0		0	0.14511	0.17256	0.37254
	0		0	0	0	0			0		0	0	0	0
	0		0	0	0	0			0		0	0	0	0
	0		0	0	0	0			0		0	0	0	0
	0		0	0	0	0			0		0	0	0	0
ILe344	3986.8	6965.6	11824	5621.3	7099.6	6903.9		ILe344	0.7579	0.76226	0.76227	0.41323	0.40925	0.41785
	1221.7	2130.6	3626.1	3110.6	3946.7	3847.4			0.17381	0.17435	0.17496	0.1968	0.19595	0.20064
	444.72	782.78	1319.8	3556.9	4461.9	4373.6			0.06293	0.06339	0.06277	0.24183	0.23766	0.24471
	66.889	0	0	1495.6	1869.2	1891.5			0.00537	0	0	0.08889	0.08702	0.09313
	0	0	0	675.89	1041	892.39			0	0	0	0.04006	0.05057	0.04367
	0	0	0	286.11	363.61	0			0	0	0	0.0168	0.01594	0
	0	0	0	57.389	95.333	0			0	0	0	0.00239	0.00361	0
ILe302	89084	158150	266810	153590	195160	191660		ILe302	0.77775	0.77843	0.77776	0.56531	0.56813	0.5662
	24765	43894	74414	68063	85790	84568			0.15733	0.15712	0.15804	0.20804	0.20705	0.20729
	9686.4	17090	28792	65988	82807	82119			0.06491	0.06445	0.06421	0.22666	0.22483	0.22652
ILe274	79013	143430	242130	117490	149390	147610		ILe274	0.75989	0.76555	0.76813	0.42312	0.42568	0.42391
	21459	38737	65603	64237	81258	80561			0.15658	0.15659	0.15778	0.20361	0.20365	0.20358
	9207.2	15660	25016	70657	88905	87967			0.07376	0.06877	0.06445	0.2386	0.23745	0.23676
	1646.5	2777.1	4326.7	28244	35453	35410			0.00977	0.00909	0.00834	0.08474	0.08412	0.08484
	0	0	724.94	12671	15769	16082			0	0	0.0013	0.0386	0.03795	0.03915
	0	0	0	3965.4	4931.7	5133.4			0	0	0	0.01133	0.01115	0.01177
ILe200	165870	297150	506060	246200	310330	310200		ILe200	0.85115	0.85093	0.85101	0.46805	0.47056	0.46828
	31160	56081	95794	114970	144270	144530			0.10477	0.10548	0.10597	0.18826	0.18828	0.18786
	9371.5	16673	28199	130870	163360	164100			0.03978	0.03939	0.03903	0.23577	0.23467	0.23472
	1280.4	2164.6	3679.1	44643	55439	56536			0.00378	0.00344	0.00345	0.06925	0.06852	0.0698
	163.67	314.28	499.17	18392	22694	23582			0.00052	0.0006	0.00054	0.03005	0.02955	0.03065
	0	70.722	0	5584.8	6857.6	7111.8			0	0.00016	0	0.00862	0.00842	0.00869
ArgR74	17110	17938	1464.9	689.18	561.64	4140.5		ArgR74	0.56761	0.61506	0.67694	0.75522	0.72717	0.65328
	19491	18150	1258.9	503.55	443.91	3824.5			0.40985	0.36978	0.31431	0.24374	0.27283	0.33446
	1461.6	1295.6	122.55	0	0	261.91			0	0	0	0	0	0
	966.27	801.27	52.818	7.273	0	0			0	0	0	0	0	0
	235.18	200.36	0	0	0	7			0	0	0	0	0	0
	0	0	0	0	0	0.182			0	0	0	0	0	0
	427.27	404.09	22.182	1.182	0	59.364			0.02254	0.01516	0.00875	0.00104	0	0.01226
Arg175	1554.4	1562.5	87.909	16.909	0	422.18		Arg175	0.52281	0.66924	0.90879	0.45787	0	0.7295
	683.64	525.18	0	18.636	6.636	180.18			0.10036	0.04914	0	0.35809	0.70661	0.12666
	288	99.364	0	0	0	48.182			0.02374	0	0	0	0	0
	233.27	0	0	0	0	18.273			0.04955	0	0	0	0	0.00355
	418	0	0	0	0	36.636			0.10779	0	0	0	0	0.04642
	318.64	284	0	0	0	0			0.19574	0.28163	0.09121	0.18403	0.29339	0.09387
met377		1.6	2942.5	1278.8	1024.7	2348.8		met377		1	1	0.96996	1	0.96268
		0	0	408.5	0	769.8				0	0	0.03004	0	0.03732
		0	0	0	0	0				0	0	0	0	0
		0	0	0	0	0				0	0	0	0	0
		0	0	0	0	0				0	0	0	0	0
		0	0	0	0	0				0	0	0	0	0
met362		19.3	6860.3	2927.7	2327.5	5391.7		met362		1	1	1	1	1
		0	2081.6	882.9	711.1	1655.7				0	0	0	0	0
		0	916.2	0	0	827.9				0	0	0	0	0
		0	0	0	0	0				0	0	0	0	0
		0	0	0	0	0				0	0	0	0	0
		0	0	0	0	0				0	0	0	0	0
met320		601.8	123000	51645	41224	96462		met320		1	0.94116	0.94877	0.94861	0.93749
		121.6	32762	13566	10853	25856				0	0.05761	0.05123	0.05139	0.05927
		0	18375	7604.4	5977.1	14272				0	0.00123	0	0	4e-05
		0	3464.7	0	0	3357.2				0	0	0	0	0.0032
		0	0	0	0	0				0	0	0	0	0
		0	0	0	0	0				0	0	0	0	0
met292	82	1070.5	176350	78389	64564	144520		met292	0.37419	0.95068	0.94886	0.94967	0.95052	0.94529
	0	278.8	45145	19502	16031	36575			0	0.04932	0.04872	0.04166	0.04122	0.04578
	0	138.6	25555	10931	8993.8	20692			0	0	0.00223	0	0	0.00119
	20.5	18.2	4959.6	2805.6	2277.8	5136.7			0.27349	0	0.00019	0.00867	0.00826	0.00774
	0	0	1294.6	659.2	533.4	1334.6			0.35232	0	0	0	0	0
met218	72.2	936.3	167200	65660	51556	125640		met218	0.54146	1	0.94923	0.94508	0.94644	0.94376
	0	109.6	30340	11683	9068.2	22355			0	0	0.04796	0.04443	0.04256	0.04436
	67.8	33.2	15808	6188.1	4811.9	11949			0.45854	0	0.00206	0.00214	0.00153	0.00294
	0	0	2381	1456.9	1191.7	2884.7			0	0	0.00075	0.00835	0.00947	0.00894
	0	0	0	0	0	0			0	0	0	0	0	0
met302	203.9	117.2	8447	3696.3	3006.5	6913.1		met302	1	0.43052	0.54454	0.55492	0.55902	0.54558
	17.4	193.7	8079.3	3436.2	2800.8	6528.6			0	0.56948	0.39726	0.38859	0.39233	0.39121
	0	0	2712.8	1180.4	921.8	2272.3			0	0	0.0582	0.05649	0.04864	0.06321
Asn474	40043	54424	3					Asn474	0.93849	0.94386	1
	17199	23027	0						0.06151	0.05614	0
	7618.8	10252	0						0	0	0
	2032.4	2778	0						0	0	0
	0	0	0						0	0	0
Asn459	1722.8	2541						Asn459	0.9683	1
	647.4	887							0.02111	0
	345.4	451							0.01059	0
	0	0							0	0
	0	0							0	0
Asn417	16451	21965	6	0		0		Asn417	0.93501	0.93738	0.04297	0.00677		0.00677
	6551.4	8638.8	0	0		0			0.06499	0.06262	0	0		0
	2707.2	3756.2	162.2	13.8		40.8			0	0	0.95703	0.99323		0.99323
	0	0	0	0		0			0	0	0	0		0
	0	0	0	0		0			0	0	0	0		0
Asn389			645.4	53.4	0	246.6		Asn389			1	0.17776	0	1
			0	0	0	0					0	0	0.00656	0
			0	15.8	0	0					0	0.01947	0	0
			3.4	253.4	204.2	0					0	0.80278	0.99344	0
Asn315	14341	19267	1345.2	169.2	3.4	471.2		Asn315	0.79007	0.80508	0.62497	0.76524	1	0.72042
	6221.6	8367.2	843.4	47	0	120.6			0.14984	0.15316	0.23849	0.02596	0	0.0083
	2703.8	3652	561.2	49.4	0	136.8			0.03607	0.03797	0.13654	0.14326	0	0.13893
	1062.8	1006.8	103.4	26.2	0	115.2			0.02403	0.00379	0	0.06554	0	0.13235
Asn302	6374.4	8920.8	32.6	0		10.4		Asn302	0.84495	0.86491	0.06963	0		0.07517
	2581.2	3412.2	423.6	40		133.8			0.13762	0.12161	0.93037	1		0.9245
	1057.8	1379.4	0	0		35.8			0.01743	0.01347	0	0		0.00033
Asn172	5903.8	8751.6	462	0	0	0		Asn172	0.41364	0.41425	0.2707	0	0	0
	4154.2	6899	429.6	0	0	0			0.23943	0.27503	0.21891	0	0	0
	3879.6	5414.2	81.8	86.8	0	0			0.2301	0.20937	0.00832	0.60538	0	0.00244
	1882.8	2525.8	890	63.4	0	355.4			0.11683	0.10135	0.50207	0.39462	1	0.99756
Gln488	18759	26367	29316	10711	12359	14649		Gln488	0.92019	0.92511	0.93042	0.49068	0.49252	0.4978
	8405.7	11762	12877	7848	8966	10527			0.07824	0.07489	0.06958	0.18122	0.17834	0.17684
	3791.7	5197.8	5654.5	7070	8176.8	9470.7			0.00157	0	0	0.17731	0.18002	0.17564
	1051.9	1226.6	1555.6	5235.2	5987.9	6995.9			0	0	0	0.12427	0.12249	0.12323
	0	0	0	2830.8	3247.8	3789.3			0	0	0	0.02652	0.02663	0.02649
	0	0	0	0	0	0			0	0	0	0	0	0
Gln473	4198.6	5969.1	6779.8	2477	2841.3	3373.1		Gln473	0.90879	0.92471	0.9344	0.48701	0.4892	0.49763
	1892.9	2672.9	2910.4	1785.7	2045.4	2290.7			0.08717	0.07529	0.0656	0.17963	0.17993	0.16274
	940.82	1057.2	1317.1	1640.5	1870.1	2193.4			0.00404	0	0	0.18109	0.18005	0.18635
	0	0	0	1200.2	1365.6	1605.6			0	0	0	0.12294	0.12233	0.12434
	1.37	30.556	25.148	657.48	742.82	879.44			0	0	0	0.02933	0.02848	0.02894
	0	0	0	0	0	0			0	0	0	0	0	0
Gln431	36180	50349	56159	20688	23565	27972		Gln431	0.92569	0.92441	0.92823	0.48596	0.48822	0.49178
	14445	20205	22317	14297	16178	19139			0.07431	0.07559	0.07177	0.181	0.17962	0.1798
	6455.4	8999.9	9775.9	13111	14925	17442			0	0	0	0.17731	0.17864	0.17548
	1652.7	2151.4	2505.4	9627.4	10774	12571			0	0	0	0.12416	0.12094	0.11961
	0	0	0	5094.7	5781.8	6805.1			0	0	0	0.03157	0.03257	0.03333
	0	0	0	0	0	0			0	0	0	0	0	0
Gln403	1248.9	1778.9	2185.7	835.07	912.78	1123.5		Gln403	1	1	0.9366	0.50535	0.50525	0.51025
	0	0	855.11	610.96	658.52	803.37			0	0	0.0634	0.20888	0.2037	0.20246
	0	0	389.52	594.41	647.93	767.37			0	0	0	0.21788	0.21851	0.20804
	0	0	0	281.33	312.15	386.11			0	0	0	0.05211	0.05519	0.06108
	0	0	0	136.56	154.33	191.15			0	0	0	0.01577	0.01735	0.01818
Gln329	52772	73052	82122	31045	34666	40968		Gln329	0.92602	0.93101	0.93032	0.49087	0.49227	0.49479
	16844	23054	25808	20117	22483	26200			0.06908	0.06603	0.06475	0.19798	0.19882	0.19537
	6250.9	8409.8	9501.7	20176	22361	26246			0.00409	0.002	0.00284	0.22354	0.22171	0.22176
	1340.6	1654.9	2029.6	9058.7	10004	11759			0.00081	0.00011	0.00193	0.0623	0.06148	0.06173
	0	360.11	387.78	4098.7	4565.9	5414.1			0	0.00086	0.00016	0.02531	0.02572	0.02635
Gln186	10935	5483	5968.4	4323.7	4790.6	5955.4		Gln186	0.58794	0.35777	0.35372	0.30798	0.30946	0.3193
	2663.5	2116.4	2353.8	2649.8	2936.6	3668.3			0.07054	0.09344	0.09541	0.15017	0.15094	0.15673
	3916.8	4713.7	5051.4	4237.1	4631.4	5447			0.17974	0.2846	0.27653	0.27413	0.27131	0.26299
	3283.6	4384.7	5023.9	4062.1	4485.5	5261.1			0.16178	0.26419	0.27434	0.26773	0.2683	0.26098
Gln302	22796	27636	30873	50333	56693	65087		Gln302	0.97396	0.97943	0.98438	0.63701	0.64085	0.63386
	6206	7449.3	8158.1	33495	37260	43585			0.02604	0.02057	0.01562	0.27213	0.26847	0.27359
	1866.8	2068	2288.3	16526	18443	21567			0	0	0	0.09086	0.09069	0.09255
