# Supplementary material for: Intracellular Fate of Universally Labelled 13C Isotopic Tracers of Glucose and Xylose in Central Metabolic Pathways of Xanthomonas oryzae
Source: Metabolites. 2018 Oct 15;8(4):66. doi: 10.3390/metabo8040066 (PMC6316632; doi:10.3390/metabo8040066)
Supplement: Supplementary file 1 [file metabolites-08-00066-s001.zip › Final Edited Supplementary/Supplementary Table S2.xlsx]

## Sheet: GC-MS data_Xylose
Supplementary Table S2. Measured and corrected Mass isotopomer distributions (MID) of amino acid fragments of Xanthomonas oryzae pv. oryzae BXO43 grown in XOM2 minimal media containing 40% [13C5]xylose
Measured mass isotopomer distributions								Corrected mass isotopomer distributions
	Unlabelled Xylose			40% [13C5]xylose					Unlabelled Xylose			40% [13C5]xylose
Metabolite	Replicate 1	Replicate 2	Replicate 3	Replicate 1	Replicate 2	Replicate 3		Metabolite	Replicate 1	Replicate 2	Replicate 3	Replicate 1	Replicate 2	Replicate 3
Ala317	212.43	149.35	175.95	0	314.32	0		Ala317	0.57291	1	1	0	0.5733	0
	222.95	0	0	268.4	329.49	0			0.42709	0	0	1	0.4267	0
	0	0	0	0	0	0			0	0	0	0	0	0
Ala302	11134	12846	16207	9994.1	13258	12555		Ala302	0.78396	0.77355	0.78637	0.62748	0.70145	0.61503
	3044.2	3541.6	4331.3	4100.5	4582.5	5435.7			0.15492	0.15463	0.15055	0.21076	0.18928	0.22053
	1161.4	1534.6	1719.8	2741.9	2485.9	3582.9			0.06112	0.07182	0.06308	0.16176	0.10927	0.16445
Ala260	173290	199520	251810	154860	204940	194770		Ala260	0.95105	0.9532	0.95266	0.64254	0.75306	0.63165
	42816	48666	61624	57517	65877	76617			0.04816	0.04525	0.04594	0.11243	0.09414	0.12439
	16941	19605	24792	38297	38377	51759			0.00049	0.00155	0.00139	0.08072	0.05679	0.08828
	2797.7	3130.3	3693.6	47539	33719	58902			0.0003	0	0	0.16431	0.09601	0.15568
Ala232	225430	268030	339070	216520	285620	273570		Ala232	0.96488	0.96218	0.96149	0.69056	0.79081	0.67941
	52113	62711	79510	76010	86634	104970			0.03387	0.03647	0.03695	0.10711	0.08489	0.1276
	21051	25201	31990	88365	75141	110920			0.00125	0.00135	0.00156	0.20232	0.12431	0.193
Ala158	320040	378010	476000	305970	399120	380290		Ala158	0.92463	0.92152	0.92087	0.66946	0.76211	0.65836
	52004	62601	79289	87034	94414	120400			0.03717	0.03992	0.04078	0.10882	0.08725	0.1282
	27263	32537	40931	118780	99605	146410			0.0382	0.03856	0.03835	0.22173	0.15064	0.21344
Ala302	11134	12846	16207	9994.1	13258	12555		Ala302	0.89688	0.88386	0.89949	0.6917	0.7969	0.67769
	3044.2	3541.6	4331.3	4100.5	4582.5	5435.7			0.07468	0.07556	0.06935	0.15566	0.12376	0.16792
	1161.4	1534.6	1719.8	2741.9	2485.9	3582.9			0.02845	0.04057	0.03117	0.15265	0.07934	0.15439
Gly303	117.32	215.52	144.42	145.84	103.02	93.08		Gly303	0.40791	1	1	0.30544	0.98235	0.7485
	209.54	0	0	274.92	29.22	57.72			0.59209	0	0	0.49506	0.01765	0.2515
	0	0	0	178.86	0	0			0	0	0	0.1995	0	0
Gly288	4886.3	8299.7	10912	4924.4	8351.4	9439.9		Gly288	0.98983	0.99826	0.99846	0.63389	0.78243	0.66298
	1231.6	2211.2	2904.8	2224.3	3151.9	4322.9			0.01017	0.00174	0.00154	0.13374	0.10469	0.14067
	497.34	0	0	2530.8	2411.1	4442.9			0	0	0	0.23237	0.11287	0.19634
Gly246	87691	148470	193800	87105	150950	166460		Gly246	0.89473	0.88988	0.89038	0.58775	0.71663	0.60302
	19875	34545	45044	36442	50986	70394			0.07276	0.07772	0.07751	0.16094	0.13817	0.16782
	8274.5	14158	18442	44376	41499	77038			0.03251	0.0324	0.03211	0.25131	0.1452	0.22917
Gly218	118990	210440	275450	129680	223220	255460		Gly218	0.91064	0.90788	0.90752	0.65818	0.7714	0.67678
	25719	46161	60543	82144	92045	151200			0.08936	0.09212	0.09248	0.34182	0.2286	0.32322
Gly144	23683	42465	54929	25640	44592	51238		Gly144	0.74475	0.79831	0.80268	0.52829	0.62272	0.52791
	5192.6	5391.7	6546.1	16931	19220	34247			0.25525	0.20169	0.19732	0.47171	0.37728	0.47209
Gly302	103.34	197.56	24.44	0	12.96	0		Gly302	0.27369	0.53734	0.15152	0	0.10703	0.00068
	117.32	215.52	144.42	145.84	103.02	93.08			0.25606	0.46266	0.84848	0.35434	0.8261	0.71028
	209.54	0	0	274.92	29.22	57.72			0.47026	0	0	0.64566	0.06687	0.28904
Val345	0	306.67	399.87	0	0	0		Val345	0	1	0.68852	0	0	0
	0	0	297.6	0	0	0			0	0	0.31148	0	0	0
	0	0	0	0	0	0			0	0	0	0	0	0
	0	0	0	0	0	0			0	0	0	0	0	0
	0	0	0	0	0	0			0	0	0	0	0	0
	0	0	0	0	0	0			0	0	0	0	0	0
Val330	13053	13812	16870	7291	11457	7504.2		Val330	0.9488	0.96242	0.95074	0.47552	0.63663	0.47544
	3837.1	3909.7	4981.4	3887.3	4884.1	4280			0.04962	0.03688	0.04926	0.13862	0.11757	0.1563
	1459.7	1279.4	1866.9	4155.9	3928.1	4575.2			0.00158	0	0	0.19144	0.12842	0.20641
	261.88	286.27	0	3041.8	2743	3342.4			0	0.0007	0	0.13135	0.09954	0.13853
	0	0	0	1238.5	1112.5	1357.3			0	0	0	0.02707	0.01784	0.02332
	0	0	0	900.44	0	0			0	0	0	0.036	0	0
Val288	176580	184360	227360	97895	155330	102950		Val288	0.98062	0.98011	0.97806	0.48129	0.62148	0.46493
	45904	48144	59709	48303	61653	54936			0.01795	0.0191	0.02049	0.12117	0.09649	0.13574
	18067	18976	23654	54128	52910	59738			0.00046	0.00079	0.00145	0.19016	0.12811	0.1919
	2936.6	3113.5	3843.1	42127	35848	45629			0	0	0	0.14199	0.09353	0.13936
	0	0	0	16958	15460	18681			0	0	0	0.02747	0.02369	0.02875
	233.81	0	0	12552	13470	14000			0.00097	0	0	0.03792	0.0367	0.03932
Val260	242300	251200	313030	140730	223020	151270		Val260	0.93706	0.93508	0.93465	0.48466	0.6143	0.47241
	63430	65818	82438	68351	87285	80649			0.06107	0.06116	0.06238	0.14008	0.11962	0.15899
	24259	25449	31694	102860	96301	112400			0.00177	0.00283	0.00253	0.28534	0.18933	0.27971
	4251.3	4706.9	5709.5	34048	30615	37954			0.0001	0.00093	0.00045	0.04394	0.03021	0.04406
	0	0	0	23593	25769	26620			0	0	0	0.04598	0.04654	0.04483
Val186	492660	515080	636830	288370	449040	301530		Val186	0.92535	0.92352	0.92181	0.48128	0.60897	0.4672
	87694	91740	114070	115440	137490	135020			0.05094	0.05093	0.05176	0.13348	0.11157	0.15175
	26556	27908	34846	190980	167480	202320			0.00711	0.00741	0.00776	0.28336	0.18942	0.27641
	11788	12339	15445	57803	53228	62630			0.0166	0.01681	0.01702	0.05518	0.04297	0.05592
	0	2234.8	2860.7	38879	44271	43100			0	0.00134	0.00164	0.04669	0.04707	0.04872
Val302	90072	94249	116710	68174	94525	73327		Val302	0.86742	0.86746	0.86753	0.86006	0.86209	0.85948
	0	0	0	0	0	0			0	0	0	0	0	0
Pro343	695.2	437.5	434.5	518.1	164	0		Pro343	0.79869	1	1	1	0.43803	0
	370.1	0	0	0	264.5	0			0.20131	0	0	0	0.56197	0
	0	0	0	0	0	0			0	0	0	0	0	0
	0	0	0	0	0	0			0	0	0	0	0	0
	0	0	0	0	0	0			0	0	0	0	0	0
	0	0	0	0	0	0			0	0	0	0	0	0
Pro328	10021	4997	4577.7	5913.9	6636.9	6149.1		Pro328	0.95542	0.69684	0.61167	0.81657	0.64774	0.56874
	2771.6	1502.8	1367.3	2105.4	2037	2069.8			0.0425	0.03328	0.03492	0.10265	0.04976	0.06056
	953.3	0	219.6	1323.6	807	937.2			0	0	0	0.08078	0.00624	0.01913
	216.3	1992.7	2895.3	259.1	2541.9	2702.7			0.00208	0.26563	0.35341	0	0.23289	0.23204
	0	440.5	0	53.4	964.8	1575.8			0	0	0	0	0.03712	0.08748
	0	218.9	0	0	615.7	854			0	0.00425	0	0	0.02624	0.03204
Pro286	157530	85350	79742	100200	125100	111250		Pro286	0.93334	0.62902	0.53824	0.79291	0.59557	0.51166
	40930	22057	20571	31634	37482	34146			0.05885	0.03406	0.02394	0.09433	0.06127	0.05638
	16521	4860.2	406.1	20470	19604	19951			0.00465	0	0	0.07416	0.02925	0.03597
	2697.2	44478	61443	6989.5	54609	59590			0	0.31835	0.40837	0.02349	0.24212	0.25626
	1074.4	11197	16117	3304.7	21135	30923			0.00316	0.01836	0.02753	0.01233	0.04849	0.08696
	0	4307.8	6364.9	1065.7	11458	20195			0	0.00021	0.00192	0.00278	0.0233	0.05277
Pro258	231460	117570	103300	131720	88881	87622		Pro258	0.92625	0.77727	0.67441	0.49876	0.70406	0.54277
	62905	54946	67469	124570	39176	68438			0.06986	0.2107	0.30812	0.37375	0.17208	0.31736
	24157	18115	20805	52452	22577	32086			0.00389	0.01192	0.01747	0.0827	0.08503	0.09016
	4174.1	4513.5	5781.1	24113	8166.8	14692			0	0.00011	0	0.03783	0.02571	0.04042
	427	0	0	6929.6	3582.3	4697.7			0	0	0	0.00697	0.01311	0.0093
Pro184	768850	427210	386400	500400	325390	330970		Pro184	0.93787	0.92986	0.92239	0.78328	0.77254	0.76269
	138980	79084	72883	128940	83298	90098			0.05449	0.05807	0.06083	0.10575	0.10299	0.11406
	40362	23044	21692	83218	54544	58800			0.00563	0.00638	0.00792	0.08641	0.08638	0.09137
	4729.1	3275.6	3443.4	22050	16651	16647			0.00062	0.00189	0.0028	0.0178	0.02325	0.02113
	1191.8	1294.3	1796.5	7066.9	8097.6	6077.6			0.0014	0.0038	0.00605	0.00676	0.01485	0.01075
Pro301	1922.4	1687.5	2096.2	3788.6	1204.5	2152.3		Pro301	0.4558	0.61764	0.57399	0.61917	0.48973	0.4394
	1887.4	1273.8	1868	2415.9	1335	2406.3			0.33853	0.31485	0.37082	0.2479	0.42351	0.38808
	1397.7	595.8	779.5	1463.6	600.9	1446.2			0.20567	0.0675	0.05519	0.13293	0.08676	0.17253
Phe393	48.722	0	0	0	0	0		Phe393	0.02892	0	0	0	0	0
	0	0	0	0	0	0			0	0	0	0	0	0
	0	0	0	0	0	0			0	0	0.00246	0	0	0
	0	0	0	0	0	0			0	0	0	0	0	0
	0	0	112.28	0	0	0			0	0	0.99754	0	0	0
	0	0	0	0	0	0			0	0	0	0	0	0
	0	0	0	0	0	0			0	0	0	0.00183	0	0
	0	0	0	0	0	0			0	0	0	0	0	0
	29.222	0	0	423.5	0	0			0.01853	0	0	0.99817	0	0
	1509.6	2.222	0	0	53.944	0			0.95255	1	0	0	1	0
Phe378	14604	14588	16771	3488.1	8608.9	4162.8		Phe378	0.90885	0.89972	0.88395	0.31794	0.58243	0.29389
	4900.2	4888.4	5673.8	2886.7	4393.7	0			0.07147	0.07038	0.07183	0.17396	0.1425	0
	0	0	0	0	0	0			0	0	0	0	0	0
	0	0	0	0	0	4409.4			0	0	0	0	0	0.30968
	0	0	0	0	0	0			0	0	0	0	0	0
	329.72	364.67	653.44	3075.2	2192.6	3204.2			0.01968	0.02211	0.03423	0.28283	0.14901	0.2114
	48.556	218.72	288.28	2455.6	1584.2	2463.4			0	0.00779	0.00727	0.1592	0.07272	0.1304
	0	25.722	152.67	1503.7	1036.1	1501.7			0	0	0.00272	0.06608	0.03577	0.05462
	0	0	0	0	0	0			0	0	0	0	0	0
	0	0	0	0	347.17	0			0	0	0	0	0.01757	0
Phe336	176790	174160	201750	39329	102390	49112		Phe336	0.89799	0.89395	0.88953	0.17312	0.44814	0.19535
	53468	53339	61891	32744	48721	44997			0.09464	0.09768	0.09758	0.11002	0.12494	0.14049
	19800	20134	23340	37382	35243	46786			0.00339	0.00574	0.00582	0.12774	0.09046	0.14134
	3727.9	3955.2	4370.7	48946	29430	52726			0	0	0	0.1787	0.09497	0.16737
	733.67	0	879.83	43518	23971	42949			0.00039	0	0.00041	0.14357	0.07594	0.1235
	0	204.78	184.78	32441	18744	31769			0	0.0006	0.00032	0.09718	0.05741	0.08547
	728.44	0	1259.1	27960	16645	27092			0.00349	0	0.00539	0.08906	0.0536	0.0779
	0	390.5	394.44	17063	10708	15933			0	0.00188	0.00052	0.04704	0.03018	0.03878
	81.722	0	0	8359.1	5557.7	8199.7			0.0001	0	0	0.01829	0.01295	0.0169
	0	63.611	73.333	5517.2	3881	5211.9			0	0.00015	0.00044	0.01527	0.0114	0.01291
Phe308	199970	195740	228030	47160	118360	59220		Phe308	0.90504	0.90044	0.8959	0.1861	0.4575	0.20946
	59441	58845	68948	37503	55866	53312			0.09104	0.09363	0.09475	0.1114	0.12597	0.14737
	21707	21794	25634	57895	48360	67542			0.00313	0.00503	0.00552	0.19069	0.12314	0.19205
	4012.1	4260.8	5046.3	50084	29405	54841			0	0.00067	0.0002	0.14861	0.0737	0.14135
	770.39	630.33	0	50091	29286	48928			0.00049	0	0	0.15061	0.08595	0.12687
	131.5	0	0	34012	18294	33295			0.00013	0	0	0.0896	0.04587	0.07835
	0	0	0	29432	18589	27573			0	0	0	0.08367	0.05444	0.06936
	0	0	85.722	11790	7415.8	11588			0	0	0.00033	0.02047	0.01295	0.01898
	35.722	48.667	855.83	7933.9	7335.2	7624.9			0.00016	0.00022	0.0033	0.01886	0.02049	0.0162
Phe234	249310	245380	282710	58870	146080	72168		Phe234	0.90308	0.90021	0.90125	0.18718	0.46239	0.21061
	54938	54716	63122	42254	57267	59770			0.08796	0.09004	0.09023	0.11133	0.12441	0.14853
	14719	14738	16936	66676	49849	74718			0.00691	0.00752	0.00655	0.19094	0.12428	0.19149
	2229.6	2240.9	0	55669	30064	58498			0.00135	0.00134	0	0.14866	0.07379	0.14078
	0	0	0	55337	31784	52270			0	0	0	0.14985	0.08628	0.12729
	0	0	0	35963	18967	34279			0	0	0	0.08957	0.04619	0.07834
	0	0	0	31677	19784	28611			0	0	0	0.08342	0.05336	0.06849
	0	0	0	10966	6863	10402			0	0	0	0.0206	0.01305	0.01844
	196.94	244.56	626.5	7832.4	6444.6	7395.9			0.0007	0.00088	0.00197	0.01844	0.01624	0.01605
Phe302	359790	356470	410860	255190	310610	290470		Phe302	0.96713	0.96243	0.96242	0.61053	0.73474	0.63216
	98095	98508	113410	114930	121780	129650			0.03082	0.03425	0.03393	0.12813	0.11125	0.13011
	37920	38330	44219	146390	105900	151240			0.00205	0.00332	0.00365	0.26134	0.154	0.23773
Ser447		11.75	0	9.5		79.594		Ser447		0.1459	0	0.2158		0.42572
		79.5	125.59	42.219		108.34				0.8541	1	0.7842		0.41468
		0	0	0		81.438				0	0	0		0.1596
		0	0	0		0				0	0	0		0
Ser432	14633	11683	12389	8205.7	10964	7849.3		Ser432	0.93257	0.94111	0.93107	0.49851	0.69401	0.51827
	5753.3	4484.6	4923.7	5274.2	5521.6	5241.2			0.06743	0.05889	0.06893	0.16359	0.13118	0.18302
	2576.2	1994.7	2081.9	4132.3	3567.4	4032.7			0	0	0	0.12412	0.07949	0.13024
	0	0	0	4834.2	2568.6	3844.9			0	0	0	0.21378	0.09532	0.16846
Ser390	174050	140810	147920	99381	132050	95304		Ser390	0.95463	0.95304	0.95234	0.51252	0.7076	0.53365
	62892	51244	53948	60747	63363	59433			0.04463	0.04696	0.04766	0.15205	0.11693	0.16491
	28979	23528	24743	48307	40706	46044			0.0004	0	0	0.12371	0.07423	0.12516
	6935.2	5484.2	5778.8	56271	30816	46046			0.00034	0	0	0.21172	0.10124	0.17627
Ser362	185960	149870	156580	113240	145360	108440		Ser362	0.96753	0.96368	0.96354	0.56434	0.74728	0.58676
	64688	52640	55133	71761	69489	70485			0.03247	0.03567	0.03646	0.18049	0.12251	0.19716
	29657	24220	25201	79296	54432	67438			0	0.00066	0	0.25516	0.13022	0.21608
Ser288	175190	141640	146870	107040	135950	101290		Ser288	0.96846	0.9656	0.96477	0.56535	0.74839	0.58854
	47701	38965	40583	59862	54767	58065			0.03076	0.03338	0.03454	0.18029	0.1215	0.19594
	18129	14797	15330	66367	41779	54663			0.00078	0.00102	0.00069	0.25436	0.13011	0.21552
Ser302	97559	79191	82512	62458	77822	59959		Ser302	0.9615	0.95866	0.95832	0.58125	0.75184	0.61112
	26865	21969	22872	30859	30073	28779			0.03341	0.03532	0.0351	0.14754	0.10977	0.14648
	10782	8848.3	9260.4	38882	24512	32938			0.00509	0.00603	0.00658	0.27121	0.13838	0.2424
Thr461	63.769	25.462		65.308	27.923			Thr461	0.3503	1		1	0.41028
	160.46	0		0	55.769				0.6497	0		0	0.58972
	0	0		0	5.385				0	0		0	0
	0	0		0	0				0	0		0	0
	0	0		0	0				0	0		0	0
Thr446	12473	6911.8	3773.8	8287.6	4793.2	1763.7		Thr446	0.94792	0.94656	0.94521	0.77108	0.77238	0.7481
	5028.8	2805.5	1533.8	4105.4	2347	902.15			0.05208	0.05344	0.05479	0.11344	0.11057	0.12214
	2256.8	1244.9	693.69	2632.4	1549.7	618.69			0	0	0	0.08027	0.08457	0.09879
	625.08	305.23	166.62	1151.5	764.23	263.46			0	0	0	0.0319	0.03248	0.02914
	0	53	26.462	419.31	0	101			0	0	0	0.00332	0	0.00183
Thr404	126000	69352	37283	83069	47387	17698		Thr404	0.94827	0.94467	0.94076	0.76801	0.74811	0.74253
	46500	25741	13962	38316	21672	8387			0.05112	0.05319	0.05608	0.11241	0.10656	0.11806
	21114	11909	6491.4	25733	14952	6029.5			0	0.00215	0.00316	0.08626	0.08927	0.10343
	5170.5	2890.4	1573.1	10574	7140.7	2529.9			0.00052	0	0	0.02872	0.0443	0.03161
	1228.2	556.08	283.54	4005	3131.9	969.31			0.0001	0	0	0.0046	0.01175	0.00437
Thr376	79264	42774	24046	52653	31385	12172		Thr376	0.95937	0.95542	0.95977	0.79769	0.78073	0.76855
	28247	15466	8579.4	24786	14552	6199.7			0.04016	0.04458	0.04023	0.12462	0.11645	0.14974
	12894	6988.5	3877.9	14768	9256.8	3706.2			0.00021	0	0	0.06545	0.07709	0.07218
	3028.8	1584.9	908.54	5059.7	3700.5	1249.5			0.00026	0	0	0.01224	0.02574	0.00954
Thr302	196250	103870	55541	131950	74881	27678		Thr302	0.36162	0.36031	0.36371	0.32345	0.32213	0.32233
	295930	157110	82835	216520	121380	45183			0.51813	0.51794	0.51513	0.50672	0.49829	0.50226
	86980	46639	24575	83786	49634	18050			0.12024	0.12175	0.12116	0.16983	0.17958	0.17541
Thr302	196250	103870	55541	131950	74881	27678		Thr302	0.43295	0.43157	0.43535	0.37968	0.37632	0.37754
	295930	157110	82835	216520	121380	45183			0.54877	0.5491	0.54469	0.53419	0.52279	0.52836
	86980	46639	24575	83786	49634	18050			0.01828	0.01933	0.01996	0.08613	0.10088	0.0941
Lys488	25043	25534	30742	16790	20860	18939		Lys488	0.92563	0.92541	0.92584	0.5639	0.67026	0.56583
	11115	11344	13624	10635	12006	12630			0.07437	0.07459	0.07376	0.15215	0.14416	0.17431
	4909.3	5084.2	6096.2	9352.1	8993.5	11414			0	0	0.0004	0.1665	0.12411	0.18211
	1347	1199.3	1528.2	6307.5	5590.9	7514.2			0	0	0	0.10312	0.06147	0.07774
	0	0	0	3070.4	0	0			0	0	0	0.01433	0	0
	0	0	0	0	0	0			0	0	0	0	0	0
	0	0	0	0	0	0			0	0	0	0	0	0
Lys473	6018.4	5912.6	7005.3	3820.8	4741.6	4317.9		Lys473	0.9296	0.92759	0.91694	0.53684	0.63263	0.54168
	2597.5	2564.9	3136.4	2555.3	2754.8	2950			0.0704	0.07241	0.08306	0.1699	0.14466	0.17935
	1228.9	1215.5	1445.9	2346.8	2108.6	2493.5			0	0	0	0.18424	0.12911	0.1629
	0	0	0	1405.9	1164.9	1791.4			0	0	0	0.08408	0.062	0.11607
	24.579	25.947	64	768.32	723.79	685.89			0	0	0	0.02493	0.03159	0
	0	0	0	0	0	0			0	0	0	0	0	0
	0	0	0	0	0	0			0	0	0	0	0	0
Lys431	48168	48527	57824	31963	39153	35471		Lys431	0.92575	0.92916	0.92535	0.55553	0.6345	0.53398
	19117	19208	23029	19092	21047	22448			0.0723	0.07084	0.07339	0.15466	0.13872	0.16764
	8627.8	8508	10385	17302	16114	20639			0.00195	0	0.00126	0.16868	0.12217	0.17776
	2188	2011.5	2472.3	11471	10074	13669			0	0	0	0.10308	0.08179	0.10533
	0	0	0	5509.8	5290.3	6327.5			0	0	0	0.01805	0.02281	0.01529
	0	0	0	0	0	0			0	0	0	0	0	0
	0	0	0	0	0	0			0	0	0	0	0	0
Lys403	1773.1	1705.2	1900.2	1085	1486.1	1195.4		Lys403	0.96945	1	1	1	1	0.80652
	0	0	0	0	0	758.58			0	0	0	0	0	0.19348
	314.32	0	0	0	0	0			0.03055	0	0	0	0	0
	0	0	0	0	0	0			0	0	0	0	0	0
	0	0	0	0	0	0			0	0	0	0	0	0
	0	0	0	0	0	0			0	0	0	0	0	0
Lys329	70219	69817	82444	47925	57475	52217		Lys329	0.92664	0.92706	0.92547	0.5723	0.6366	0.55276
	22081	22233	26241	24892	26675	29203			0.06447	0.0682	0.068	0.1571	0.13956	0.17378
	8258.5	8063.1	9697.7	25718	21576	29239			0.00644	0.00357	0.00542	0.21506	0.1452	0.21521
	1779.9	1619.1	2088.7	9683.7	9502.9	11274			0.0022	0.00057	0.00111	0.03989	0.04734	0.04228
	353.68	331.32	0	4001	4875.6	4655.5			0.00024	0.00061	0	0.01414	0.02512	0.01484
	0	0	0	1097.7	1867.3	1242.8			0	0	0	0.00151	0.00618	0.00113
Lys302	26509	26488	31471	64474	58639	74340		Lys302	0.97964	0.97712	0.98339	0.68107	0.65083	0.67841
	7118.2	7178.5	8322.9	38746	34301	44945			0.02036	0.02288	0.01661	0.24549	0.22432	0.24699
	1985.7	2019.5	2345.8	16654	17792	19477			0	0	0	0.05318	0.08239	0.05488
	0	0	0	6578.1	8866.5	7612.6			0	0	0	0.02026	0.04246	0.01972
	0	0	0	0	0	0			0	0	0	0	0	0
Tyr523	239	253.67	322	0	0	150.67		Tyr523	0.53202	0.44558	0.25168	0.00784	0.00368	0.17787
	188.22	189.44	265.78	141.33	234.89	188			0.21488	0.12543	0.08973	0.34828	0.26581	0.14987
	72.222	0	0	244.89	272.33	289.22			0	0	0	0.40418	0.17897	0.20478
	0	0	8.333	0	0	0			0	0	0	0	0	0
	0	0	491.89	0	289.67	0			0	0	0.37909	0	0.29405	0
	39.111	131.22	297.89	0	252.78	0			0.0835	0.23232	0.06605	0	0.17761	0
	98.222	139.22	0	0	139.78	0			0.1696	0.16114	0	0	0.04558	0
	18	86	171.89	0	90.556	0			0	0.03554	0.11106	0	0.03431	0.00305
	0	0	66.667	109.89	0	302.89			0	0	0.00505	0.2397	0	0.34454
	0	0	169	0	0	243.22			0	0	0.09733	0	0	0.1199
Tyr508	14378	14935	18263	3250.9	10145	4398.4		Tyr508	0.89111	0.89042	0.89898	0.17442	0.46045	0.18818
	6600.3	6915.2	8351.7	3318.4	6456.3	4723.1			0.09848	0.10224	0.09793	0.11726	0.13255	0.13648
	2940.6	3171.9	3650.7	3732	4704.8	5080.6			0.00316	0.00734	0	0.13104	0.09254	0.13922
	883.22	916.78	1170.2	4645.1	3664.8	5692.7			0.00422	0	0.00308	0.1779	0.09522	0.16579
	257.89	0	0	4436.6	2762.9	4995			0.00242	0	0	0.14879	0.06814	0.12652
	77.778	0	0	3538.1	2335	3978.6			0.00061	0	0	0.10395	0.06211	0.09247
	0	0	0	2908	1924.4	3236.7			0	0	0	0.08623	0.04914	0.078
	0	0	0	1916.1	1357.1	2116.7			0	0	0	0.03743	0.0242	0.04227
	0	0	0	0	0	1212.6			0	0	0	0	0	0.01929
	0	0	0	703.78	549.89	776.44			0	0	0	0.02298	0.01565	0.01179
Tyr466	105290	109400	132950	23561	74471	31629		Tyr466	0.89884	0.8952	0.89576	0.17168	0.459	0.18996
	44506	46476	56500	22758	44354	32967			0.09663	0.09815	0.09831	0.11171	0.1287	0.13812
	19757	20715	25598	26289	32462	35579			0.00197	0.00289	0.00565	0.13032	0.08995	0.14136
	5305.4	5663.4	6731.4	33077	25164	39875			0.00095	0.00158	0	0.17745	0.09238	0.16785
	1331.4	1423	1763.1	30764	20250	34642			0.00073	0.00067	0.00027	0.14355	0.07438	0.1278
	313.78	334.11	0	24013	15808	26477			0.00029	0.00041	0	0.09756	0.05556	0.08744
	0	70.333	0	20154	13177	21610			0	1e-05	0	0.08744	0.04853	0.07614
	0	53.556	0	12867	8969.1	13836			0	0.00031	0	0.04528	0.02836	0.04024
	0	39.889	0	7101.3	5020.2	7789.1			0	0.00019	0	0.01976	0.01215	0.01861
	77.222	95	0	4502.6	3537	4655.2			0.00058	0.00058	0	0.01525	0.01099	0.01248
Tyr438	61165	62893	76346	0	44333	0		Tyr438	0.88026	0.86691	0.8682	0	0.45632	0
	25365	26373	32057	0	26119	0			0.08813	0.09061	0.09123	0	0.12519	0
	11403	11716	14210	19713	21742	25894			0.00386	0.00346	0.00318	0.32586	0.11621	0.36359
	3042.7	3211.9	3899.9	17976	13488	22502			0	0.0022	0.00229	0.19456	0.0691	0.2015
	0	925.33	1309.3	18108	12366	20351			0	0.00231	0.00433	0.1894	0.08085	0.16801
	1445.8	1223.9	614.67	13139	9180.4	14631			0.01909	0.0141	0.00298	0.11818	0.05363	0.11094
	575.78	452.67	0	11243	8123	11771			0.00202	0.00113	0	0.11179	0.05141	0.09621
	297.11	352.67	212.78	5397.4	4527.4	5755			0.00076	0.00228	0.00179	0.02859	0.01919	0.02676
	488.22	1331.4	2347.8	3793.8	4294.8	4331			0.00588	0.017	0.026	0.03162	0.0281	0.033
Tyr364	74073	76198	91241	17805	52523	23333		Tyr364	0.89895	0.89548	0.89138	0.18583	0.47072	0.203
	25216	25736	30958	15052	26702	22063			0.08935	0.08663	0.08762	0.11229	0.12581	0.143
	9684.6	10307	12248	22306	21927	27889			0.01061	0.01517	0.01384	0.18812	0.12156	0.18892
	2201.4	2496.8	3099.2	19837	13559	23628			0.00109	0.00272	0.0039	0.14827	0.07328	0.14344
	0	0	0	19571	12808	21354			0	0	0	0.14855	0.08257	0.13066
	0	0	0	13877	8490	14913			0	0	0	0.09184	0.047	0.08143
	0	0	0	11702	8051.3	12184			0	0	0	0.08321	0.05157	0.07135
	0	0	0	5124.7	3566.4	5505.2			0	0	0	0.0221	0.01363	0.02063
	0	0	334.56	3332	2560.2	3547.9			0	0	0.00327	0.01979	0.01385	0.01756
Tyr302	760400	779410	923190	544000	779630	666770		Tyr302	0.95691	0.95606	0.95283	0.59995	0.73281	0.61577
	214390	220190	263740	253480	308610	311130			0.03954	0.04005	0.04294	0.13534	0.11384	0.13931
	84030	86479	103510	321480	267260	365190			0.00355	0.00389	0.00423	0.26471	0.15336	0.24492
Tyr221	32340	33448	39903	9262	24385	12703		Tyr221	0.79968	0.81252	0.80756	0.229	0.48463	0.25654
	7899.8	8291.9	9995.3	9287.6	11905	12552			0.09966	0.1042	0.10604	0.20236	0.17884	0.22293
	4170.4	4348.2	5289.2	8972.2	8901	11486			0.05679	0.05818	0.06118	0.18849	0.1358	0.19502
	0	0	1291.3	8647.7	6157.4	10307			0	0	0.0118	0.18172	0.09718	0.17443
	0	0	0	8105	5368.3	8808.6			0	0	0	0.16681	0.08707	0.14523
	0	0	0	0	0	0			0	0	0	0	0	0
	0	0	0	0	0	0			0	0	0	0	0	0
	1705.9	997.15	638.85	1245.3	806.46	298			0.04387	0.0251	0.01342	0.03161	0.01647	0.00586
His497	2987.5	3399.3	3860.7	0	2661.5	0		His497	0.54298	0.42973	0.54885	0	0.36837	0
	1681.5	1681.7	2024.9	1345.5	1946.4	1507.8			0.10661	0.0551	0.08693	0.26064	0.13438	0.27043
	752	758.64	979.27	1180.6	1016.4	1308.4			0.00717	0.00427	0.01742	0.13329	0.03008	0.13566
	746.09	1538.6	2512	1227.1	1372.9	1367.4			0.09344	0.16636	0.31017	0.14539	0.14192	0.15044
	256.82	589.82	968.46	1016.6	827.64	1242.8			0.0009	0.00449	0	0.10915	0.04751	0.13269
	74.545	179.09	0	1125.9	783.73	1259.7			0	0	0	0.14943	0.067	0.1472
	1401.9	2768.5	360.27	1359.5	1711.9	1282.7			0.2489	0.34005	0.03663	0.20209	0.21074	0.16358
His482	14858	16220	18173	5401.5	12257	5672.5		His482	0.90983	0.90988	0.90786	0.28872	0.58387	0.30288
	6351.3	6868.5	7683.3	5458.5	7615.5	5804.5			0.06571	0.06207	0.06132	0.1892	0.15535	0.20234
	2884.2	3233.5	3619.2	4376.5	4374.7	4804.6			0.00519	0.0114	0.01138	0.11972	0.05817	0.13536
	894.09	1029.2	1010	3780	2668.2	3838.6			0.00771	0.00892	0.0019	0.11774	0.05899	0.11243
	267.36	333.18	326.64	2737.3	1567.9	2638.5			0.00247	0.00189	0.00234	0.07559	0.03347	0.06881
	113.82	0	0	3618.9	2029.3	3165.5			0.00271	0	0	0.1411	0.0709	0.11924
	156.27	139.54	308.27	2619.5	1584.7	2270.1			0.00636	0.00584	0.0152	0.06794	0.03923	0.05895
His440	228440	248140	277880	82959	186240	86729		His440	0.92398	0.92072	0.91637	0.28929	0.58349	0.30453
	89364	98283	110740	80396	111190	86364			0.06403	0.0683	0.07021	0.18723	0.16054	0.20523
	40678	44807	51164	64592	65176	69162			0.00382	0.00466	0.00717	0.1211	0.06404	0.13061
	11076	12302	14377	57896	38013	58532			0.00362	0.00366	0.00447	0.12502	0.05503	0.12237
	3256.3	3399.6	3972.1	39621	22242	38299			0.00235	0.00153	0.00134	0.07137	0.03265	0.06635
	1147.7	941.18	977.54	54155	29252	46040			0.00166	0.00074	0.0003	0.14152	0.06898	0.11588
	495.36	343	279.55	36745	21076	31082			0.00055	0.0004	0.00013	0.06447	0.03526	0.05504
His412	11925	13185	14780	4457.7	10054	4694.3		His412	0.89678	0.88188	0.8922	0.29656	0.57602	0.31475
	4631.8	5112.1	5859.1	4320	5915	4687.2			0.05998	0.05696	0.06682	0.19203	0.1537	0.21308
	2150.7	2174.5	2604.3	4306.5	3642.2	4325.2			0.00842	0	0.00239	0.1804	0.07318	0.17443
	825.91	1171.1	859	3159.4	2299.7	3120.8			0.02187	0.04182	0.01278	0.11428	0.06663	0.11122
	303	454.09	337.55	3181.2	2047.6	2817.5			0.00591	0.00846	0.00694	0.13976	0.07594	0.1185
	204.82	352.18	446.64	2258.2	1583.9	1948.6			0.00704	0.01087	0.01888	0.07696	0.05453	0.06801
His338	110730	122630	135820	41205	91799	42852		His338	0.91664	0.91692	0.91197	0.29373	0.59352	0.31665
	34040	38063	42382	38154	46688	39681			0.05462	0.05737	0.05857	0.19919	0.15477	0.21474
	13418	14676	16762	35634	27714	35252			0.01105	0.00901	0.01199	0.17694	0.08483	0.17739
	4266.8	4643.8	5213.8	25629	15968	24262			0.01367	0.01333	0.01284	0.11561	0.05868	0.11026
	1311	1130.9	1497.6	27325	15026	22994			0.00345	0.00122	0.00265	0.14579	0.07092	0.12192
	373.73	562.27	656	16604	9537.7	13821			0.00056	0.00216	0.00198	0.06873	0.03728	0.05904
His302	231800	161000	181490	164400	119210	93628		His302	0.96311	0.96117	0.96036	0.71769	0.72993	0.70805
	64229	44767	50595	62226	44528	36414			0.03203	0.03292	0.03357	0.09666	0.09466	0.10274
	24793	17422	19717	57418	35608	33638			0.00485	0.00591	0.00607	0.16019	0.12668	0.16333
	4285.5	3104.7	3462.1	17351	13001	10283			0	0	0	0.01696	0.02946	0.01778
	0	0	0	7411.7	6513.6	4300.4			0	0	0	0.0085	0.01927	0.0081
His195	5223.5	5719.4	6054	2138.5	5975.9	3706.3		His195	0.01802	0.01703	0.01614	0.00645	0.01608	0.01188
	254950	297640	331740	108630	223560	109050			0.87725	0.88402	0.88262	0.3266	0.59967	0.34802
	58382	66852	75260	106950	105230	105270			0.09023	0.08706	0.08892	0.28097	0.20707	0.29311
	16126	18179	20214	76938	50030	70719			0.00935	0.00798	0.00758	0.18352	0.0847	0.17589
	3553.4	3613	4346.5	78837	41977	64222			0.00514	0.00392	0.00473	0.20246	0.09247	0.1711
Glu489	3714.2	3773.4	4679.4	3446.3	3853.6	4072.1		Glu489	0.91961	0.9751	0.97561	0.85141	0.84077	0.81714
	1692.2	1715.3	2124.3	1658.8	1890.1	2203.7			0.08039	0.0249	0.02439	0.09991	0.10618	0.14435
	765.8	0	0	1040.8	1205.3	1286.1			0	0	0	0.04868	0.05305	0.03851
	0	0	0	0	0	0			0	0	0	0	0	0
	0	0	0	0	0	0			0	0	0	0	0	0
	0	0	0	0	0	0			0	0	0	0	0	0
Glu474	15029	15186	18974	14414	16090	16725		Glu474	0.9549	0.94907	0.94825	0.82493	0.80467	0.81199
	6183.1	6283.7	7864.8	6747.3	7632.2	7945.1			0.0451	0.05093	0.05175	0.09034	0.09336	0.09458
	2607.7	2863.8	3586.6	4323.5	5029.6	5361.9			0	0	0	0.07504	0.08131	0.08854
	746.75	747.4	953.1	1680.6	2224.4	1989.5			0	0	0	0.0097	0.02066	0.00488
	0	0	0	0	0	0			0	0	0	0	0	0
	0	0	0	0	0	0			0	0	0	0	0	0
Glu432	295490	299040	369450	282890	319120	331270		Glu432	0.937	0.93472	0.9331	0.80486	0.78877	0.78957
	112870	114720	142290	124550	141050	148940			0.06263	0.06404	0.06534	0.10151	0.10101	0.10703
	52213	53261	66107	85119	99126	104380			0.00038	0.00124	0.00156	0.08522	0.09049	0.09234
	12899	13290	16555	30385	40643	38776			0	0	0	0.00841	0.01973	0.01106
	0	0	0	0	0	0			0	0	0	0	0	0
	0	0	0	0	0	0			0	0	0	0	0	0
Glu404	35499	36035	44164	34372	38647	39718		Glu404	0.94946	0.95852	0.95565	0.81357	0.78668	0.79976
	13060	13098	16197	15006	16866	17758			0.04961	0.04148	0.04435	0.09982	0.09561	0.10661
	5866.6	6088.7	7497.2	9889	11633	11924			0	0	0	0.07824	0.08787	0.08416
	1471	0	0	3499.5	4325	4313.6			0.00093	0	0	0.00837	0.01989	0.00946
	346.55	0	0	0	2055.6	0			0	0	0	0	0.00994	0
Glu330	193970	195880	238710	184950	206750	212240		Glu330	0.94606	0.94758	0.94647	0.80808	0.78401	0.79321
	57215	57678	70500	66901	74918	78753			0.05087	0.05052	0.05126	0.09739	0.09499	0.10301
	21860	21919	26905	41256	49147	50052			0.00273	0.0019	0.00227	0.07849	0.08752	0.08546
	4183.3	4268.6	5038.4	12498	17232	15876			0.00025	0	0	0.01384	0.02301	0.0164
	785.45	0	0	3831.4	7405.2	5041.6			9e-05	0	0	0.0022	0.01047	0.00192
Glu302	9989.5	11337	14549	15782	20218	22533		Glu302	0.89255	0.93768	0.94449	0.85287	0.83357	0.86779
	3647.8	3797.1	4754.4	6071.8	8141.3	8338			0.10745	0.06232	0.05551	0.12353	0.13361	0.11104
	1192.5	0	0	2468.3	3747.6	3622.2			0	0	0	0.0236	0.03282	0.02116
Glu187	1564.3	2038.3	2356.8	2234.7	3058.2	3355.9		Glu187	0.1163	0.11567	0.12014	0.11304	0.11745	0.11899
	2056.3	2239.6	2786.4	3163.1	3964	4540.3			0.13546	0.11352	0.1242	0.14589	0.13762	0.14627
	10413	11644	15332	12196	16123	17428			0.74825	0.64087	0.75566	0.59919	0.60201	0.59907
	0	3826.7	0	4025.9	5352.9	5654.4			0	0.12993	0	0.14188	0.14291	0.13566
Asp475	491.81	558	0	490.5	605.19	0		Asp475	1	0.95141	0.00943	0.77251	0.78231	0
	0	0	0	0	0	0			0	0	0	0	0	0
	44.938	120.56	206.19	229.25	272.69	0			0	0.04859	0.99057	0.22749	0.21769	0
	0	0	0	0	0	0			0	0	0	0	0	0
	0	0	0	0	0	0			0	0	0	0	0	0
Asp460	9301.3	10485	13237	9252.5	11037	12168		Asp460	0.94297	0.94966	0.9564	0.81262	0.74675	0.77284
	3807.5	4212.4	5283.8	4589.4	5525.1	6053.5			0.05703	0.05034	0.04273	0.11593	0.11371	0.11659
	1724.7	1911.6	2451.2	2830.8	3657.8	4014.6			0	0	0	0.05062	0.08567	0.08602
	440.63	499.25	0	0	1844.4	1838.6			0	0	0	0	0.04712	0.02455
	20.75	30.5	166.88	522.25	805.69	0			0	0	0.00087	0.02084	0.00675	0
Asp418	162250	179020	228770	158390	188960	207570		Asp418	0.94265	0.94206	0.9416	0.76474	0.73971	0.74758
	60980	67280	86023	73681	88709	98982			0.05735	0.05745	0.05761	0.11489	0.11427	0.12104
	28174	31296	40081	49790	60657	69335			0	0.00049	0.00079	0.08715	0.08791	0.09719
	6917.6	7654.2	9819.6	20996	29630	29313			0	0	0	0.03054	0.04645	0.03118
	0	0	0	8113	12773	11528			0	0	0	0.00268	0.01166	0.00301
Asp390	95111	103480	131010	93122	110600	120070		Asp390	0.95754	0.96001	0.95837	0.79506	0.7746	0.77802
	34138	36932	46961	43935	52265	58646			0.04246	0.03999	0.04163	0.12504	0.12243	0.13531
	15813	16945	21661	26502	33297	35995			0	0	0	0.06673	0.07762	0.07303
	3736.8	3907.4	4922.6	9305.3	13460	12813			0	0	0	0.01317	0.02536	0.01364
Asp316	109430	120300	151340	108220	127330	138290		Asp316	0.94506	0.94884	0.9447	0.79065	0.76454	0.77035
	31311	34170	43399	42782	51012	57120			0.04283	0.04103	0.04343	0.12236	0.1221	0.1326
	12286	13357	16999	24231	30546	32511			0.0041	0.00345	0.00402	0.07048	0.08014	0.07471
	3344	3471.4	4638.8	8396.1	12653	11652			0.00801	0.00669	0.00786	0.01651	0.03322	0.02234
Asp302	109430	120300	151340	108220	127330	138290		Asp302	0.95025	0.95315	0.94979	0.79988	0.78294	0.78265
	31311	34170	43399	42782	51012	57120			0.04367	0.04176	0.04426	0.12473	0.12669	0.1359
	12286	13357	16999	24231	30546	32511			0.00607	0.00509	0.00595	0.07539	0.09036	0.08145
Asp173	5027.5	5509.8	7057.9	5941.7	7201.3	7560.8		Asp173	0.35133	0.39741	0.35597	0.34398	0.34813	0.33626
	6223.9	6696.3	8481.8	6732.6	8113.3	8867.6			0.39261	0.4342	0.38492	0.3483	0.35029	0.35384
	2994.4	3270.1	4021.8	4035.3	4771.4	5336.5			0.15036	0.16838	0.14492	0.18065	0.17711	0.18404
	1833.9	0	2702.3	2617.8	3088.5	3395.1			0.1057	0	0.11419	0.12708	0.12447	0.12586
Leu359	215.47		0		189.4			Leu359	1		0		1
	0		138.47		0				0		1		0
	0		0		0				0		0		0
	0		0		0				0		0		0
	0		0		0				0		0		0
	0		0		0				0		0		0
	0		0		0				0		0		0
Leu344	14604	15217	19117	6601.6	11018	7474.5		Leu344	0.76511	0.75992	0.7581	0.30505	0.4498	0.29089
	4326.3	4680	5939.9	3978.2	4952.9	4997.5			0.16766	0.17508	0.17706	0.1603	0.16752	0.17206
	1484.5	1748.2	2200.9	6960.7	5720.7	8035.8			0.05655	0.06499	0.06484	0.30598	0.21576	0.29632
	333.87	0	0	3118.9	2416.4	3821.1			0.01067	0	0	0.11853	0.07985	0.12375
	0	0	0	2672.7	2358.9	3358.5			0	0	0	0.11014	0.08706	0.11699
	0	0	0	0	0	0			0	0	0	0	0	0
	0	0	0	0	0	0			0	0	0	0	0	0
Leu302	227670	238930	301990	112200	176790	127580		Leu302	0.77722	0.77649	0.77679	0.41582	0.54167	0.40191
	63851	67193	84661	61833	75738	76356			0.15914	0.15959	0.15896	0.19832	0.19147	0.21081
	24450	25766	32670	106280	91160	125520			0.06364	0.06392	0.06425	0.38586	0.26686	0.38728
Leu274	296190	308280	389980	142040	228860	162390		Leu274	0.77387	0.774	0.77354	0.31587	0.4439	0.30065
	78564	81772	103710	110680	127060	138110			0.15456	0.15459	0.15502	0.22543	0.21736	0.236
	29997	31283	39583	118160	99097	142210			0.06364	0.06381	0.06375	0.24611	0.17533	0.24603
	5094.5	5179.7	6591.9	65375	54483	79797			0.00793	0.00761	0.00768	0.12782	0.09276	0.13012
	0	0	0	32455	29013	39664			0	0	0	0.06226	0.04908	0.06337
	0	0	0	12387	13142	15647			0	0	0	0.02251	0.02156	0.02384
Leu200	646230	675620	848420	314410	498970	350740		Leu200	0.84499	0.84342	0.84183	0.34539	0.48397	0.32827
	123710	129470	164060	219750	238960	271130			0.10703	0.107	0.10826	0.21903	0.20043	0.2325
	40299	42615	53891	237850	186770	278630			0.04425	0.04476	0.04495	0.24648	0.16731	0.24513
	5224.2	5522.1	7042.3	121380	99504	144990			0.00373	0.00378	0.00386	0.11697	0.0853	0.1194
	0	1096.7	1370	56383	51828	67950			0	0.00104	0.00103	0.05391	0.04443	0.05541
	0	0	147.07	19815	22103	24485			0	0	7e-05	0.01822	0.01856	0.01928
Leu302	227670	238930	301990	112200	176790	127580		Leu302	0.74578	0.7451	0.74539	0.40664	0.52609	0.39321
	63851	67193	84661	61833	75738	76356			0.18601	0.18642	0.18583	0.21255	0.20975	0.22427
	24450	25766	32670	106280	91160	125520			0.06821	0.06848	0.06878	0.38081	0.26416	0.38253
ILe359	198.11		0		115.33			ILe359	1		0		1
	0		107.67		0				0		1		0
	0		0		0				0		0		0
	0		0		0				0		0		0
	0		0		0				0		0		0
	0		0		0				0		0		0
	0		0		0				0		0		0
ILe344	10232	6997.9	7834.8	6105.7	4754.3	3380.7		ILe344	0.77547	0.75657	0.75674	0.50147	0.574	0.50084
	2932.4	2191.4	2439.2	2727.4	1898	1575.3			0.16245	0.17855	0.17721	0.18534	0.18489	0.19476
	973.67	808.61	916.22	3217.3	1658.2	1718.2			0.05286	0.06488	0.06605	0.24448	0.17969	0.23406
	207.11	0	0	1102.4	647.72	617.44			0.00922	0	0	0.06871	0.06142	0.07034
	0	0	0	0	0	0			0	0	0	0	0	0
	0	0	0	0	0	0			0	0	0	0	0	0
	0	0	0	0	0	0			0	0	0	0	0	0
ILe302	231800	161000	181490	164400	119210	93628		ILe302	0.77938	0.77805	0.7774	0.61538	0.63671	0.60792
	64229	44767	50595	62226	44528	36414			0.15695	0.15744	0.15787	0.18655	0.18987	0.19063
	24793	17422	19717	57418	35608	33638			0.06366	0.06451	0.06474	0.19808	0.17342	0.20145
ILe274	210070	145010	165590	129840	100570	76053		ILe274	0.77022	0.77069	0.7676	0.49649	0.52981	0.48402
	56451	38979	44994	56750	41197	34880			0.15651	0.15666	0.15827	0.18447	0.18231	0.19027
	21620	15038	17437	63460	37129	39020			0.06443	0.06507	0.06589	0.22762	0.1805	0.23298
	3720.7	2458.4	2906.6	19959	14516	12323			0.00826	0.00758	0.00792	0.06016	0.0634	0.06188
	427.39	0	0	8082.6	7066.3	4792.3			0.00058	0	0	0.02555	0.03193	0.02499
	0	0	83.333	2051.7	2778	1251.8			0	0	0.00032	0.00571	0.01205	0.00585
ILe200	441400	303370	341300	272990	206230	149700		ILe200	0.85311	0.85099	0.84976	0.54792	0.5858	0.53701
	82931	57368	64950	98032	68096	56352			0.10503	0.10581	0.10667	0.16127	0.15549	0.16737
	24206	16982	19237	117920	63912	67378			0.03845	0.03926	0.03946	0.22525	0.17042	0.2299
	3167	2183.2	2521.4	29245	22296	16759			0.0034	0.00337	0.00351	0.04381	0.052	0.04491
	0	310.33	361.83	10662	10743	5835.2			0	0.00058	0.0006	0.01816	0.02684	0.01761
	0	0	0	2426.5	3984.1	1236.8			0	0	0	0.0036	0.00944	0.0032
ArgR74	5341.3	4863	21694	13781	3457.7	21728		ArgR74	0.68747	0.65028	0.64154	0.66725	0.64878	0.65477
	4412.5	4438.4	20219	12012	3199.8	19690			0.2958	0.33486	0.33868	0.3159	0.34009	0.32913
	379.18	298.55	1505.2	1002.6	206.82	1381.7			0	0	0	0	0	0
	156	422.82	942.18	539.36	262.27	881.73			0	0	0	0	0	0
	37.818	41.364	235	123.91	5.455	211.73			0	0	0	0	0	0
	30.545	19.091	0	102.82	15.091	162.27			0.00041	0	0	0.00142	0	0.00125
	122.91	127.55	502.45	329.27	68.818	502.73			0.01632	0.01486	0.01978	0.01543	0.01113	0.01485
Arg175	434.64	465.36	1675.3	1384.3	292.45	2263		Arg175	0.75473	0.79566	0.65704	0.74592	0.93936	0.75585
	131	0	804.64	607.54	0	979.46			0.0228	0	0.15158	0.11636	0	0.11362
	0	64.455	288.09	0	0	0			0	0.03389	0.00397	0	0	0
	37.545	0	0	0	0	0			0.03457	0	0	0	0	0
	0	0	0	0	0	0			0	0	0	0	0	0
	0	0	0	0	0	0			0.18789	0.17045	0.18742	0.13772	0.06064	0.13053
Met377	1477.2	765.4	60	1359.2	165.7	32.4		Met377	1	1	1	0.9868	1	1
	0	0	0	408.7	0	0			0	0	0	0.0132	0	0
	0	0	0	0	0	0			0	0	0	0	0	0
	0	0	0	0	0	0			0	0	0	0	0	0
	0	0	0	0	0	0			0	0	0	0	0	0
	0	0	0	0	0	0			0	0	0	0	0	0
Met362	3443.5	1591.1	132	3212.1	589.3	75.2		Met362	1	1	1	1	1	1
	1024.8	454.4	0	903.4	118.8	0			0	0	0	0	0	0
	0	0	0	0	0	0			0	0	0	0	0	0
	0	0	0	0	0	0			0	0	0	0	0	0
	0	0	0	0	0	0			0	0	0	0	0	0
	0	0	0	0	0	0			0	0	0	0	0	0
Met320	61218	31962	5122.3	59118	10363	2934.9		Met320	0.95257	0.9404	0.96489	0.93931	0.93734	0.9609
	15838	8658.9	1313.7	15962	2849	771.3			0.04743	0.0596	0.03511	0.06069	0.06266	0.0391
	8851.9	4597.7	347.6	8692.5	1435.9	200.7			0	0	0	0	0	0
	0	533.6	72.3	1700.1	218	0			0	0	0	0	0	0
	0	0	0	0	0	0			0	0	0	0	0	0
	0	0	0	0	0	0			0	0	0	0	0	0
Met292	91651	48793	8502.5	87984	16994	4887.3		Met292	0.95883	0.9447	0.93392	0.94435	0.94422	0.94911
	22689	12667	2248.5	22837	4467.9	1266.3			0.04117	0.052	0.05562	0.05203	0.05517	0.05089
	12959	7163.1	1236.9	12944	2469.5	697.5			0	0.00299	0.00013	0.00292	0.00061	0
	2454.9	1446.5	246.5	2717.8	509.3	112.3			0	0.00031	0.00421	0.0007	0	0
	0	195.3	50.2	0	0	0			0	0	0.00612	0	0	0
Met218	77618	42877	6925.1	79605	13779	4084.1		Met218	0.95353	0.95049	0.94808	0.94699	0.95123	0.96268
	13708	7759	1284.6	14462	2461.9	695.5			0.04355	0.04752	0.05054	0.04805	0.04494	0.03575
	7274.2	3963.4	568.7	7493.1	1209.8	293.6			0.00189	0.00029	0	0.00162	0	0
	1093.4	627.4	102.7	1353.3	233.6	55.6			0.00103	0.00171	0.00137	0.00335	0.00383	0.00158
	0	104.9	0	0	0	0			0	0	0	0	0	0
Met302	4322.4	2283.4	447.1	4183.1	985.7	245.6		Met302	0.55316	0.53977	0.67382	0.54044	0.67607	0.44119
	4097.2	2263.4	310.4	3974.3	669.4	313.3			0.39758	0.41137	0.3079	0.39073	0.30178	0.45882
	1341.1	736.9	98.1	1425.6	197.6	137			0.04925	0.04886	0.01828	0.06883	0.02215	0.09999
Asn474	48	2261.6	60110	117.2	24446	59946		Asn474	1	0.98953	0.94532	1	0.83558	0.79813
	0	858	25434	11.4	11319	29634			0	0.01047	0.05468	0	0.08458	0.10589
	0	362.2	11054	0	6913	19658			0	0	0	0	0.06477	0.08869
	0	76.2	2944	0	2848.4	7579.2			0	0	0	0	0.01507	0.00729
	0	0	0	0	0	0			0	0	0	0	0	0
Asn459		79	2813.4		1129.6	2755.2		Asn459		0.89608	0.99901		0.73973	0.83754
		34.4	1043.8		568.4	1438.6				0.06729	0		0.11197	0.13932
		15.2	0		371.2	772.2				0	0		0.08056	0.02314
		0	0		149	0				0	0		0.02552	0
		0	0		82	0				0.03663	0.00099		0.04222	0
Asn417	88.2	707.8	24154	3.2	9305.8	24355		Asn417	0.25704	0.97359	0.93591	1	0.81936	0.77939
	0	254	9538.8	0	4075.2	11560			0	0.02641	0.06409	0	0.09874	0.12272
	279.4	97.2	4152	0	2573.6	7516.2			0.74296	0	0	0	0.06899	0.08122
	0	0	0	0	971	3024.8			0	0	0	0	0.0129	0.01667
	0	0	0	0	0	0			0	0	0	0	0	0
Asn389	968.2							Asn389	0.91235
	0								0
	231.4								0.08765
	19								0
Asn315	1871.2	547.2	20723	0	7711.8	21979		Asn315	0.68094	0.40895	0.8043	0	0.63977	0.66938
	1003.8	666.2	8947.2	210.4	4095.8	11299			0.19893	0.38759	0.151	0.46134	0.18278	0.18014
	649.2	164.6	3805	0	2627	7080			0.12013	0	0.0336	0	0.11205	0.10784
	151.6	191	1246.8	268.4	1286	2882.8			0	0.20346	0.01109	0.53866	0.06541	0.04263
Asn302	92	454.4	9359.2	0	4794.2	11550		Asn302	0.10948	0.21441	0.84429	0	0.76117	0.80478
	783.6	1744	3780	1139.4	2485.6	4998.8			0.89052	0.76252	0.13661	0.87786	0.2098	0.15312
	199	530.2	1570.4	405.8	1029	2391.8			0	0.02307	0.0191	0.12214	0.02904	0.04209
Asn172	706.6	836.6	9080.4	733	4970	14175		Asn172	0.30016	0.3713	0.42386	0.29307	0.43413	0.45496
	555.8	624.8	6341.2	459.4	3508.2	9476.2			0.1995	0.23178	0.24314	0.14801	0.25263	0.24766
	118.2	365.6	5805.6	997	2987.2	7414			0.01149	0.11837	0.22827	0.36733	0.2151	0.19244
	1182.4	680.6	2578	622	1375	3764.8			0.48884	0.27855	0.10473	0.19159	0.09813	0.10494
Gln488	23667	24646	30568	16297	20997	19700		Gln488	0.92675	0.92613	0.92526	0.56825	0.67223	0.56809
	10496	10957	13600	10352	12114	13197			0.07325	0.07387	0.07474	0.15447	0.14569	0.17688
	4611.4	4868.8	6064.7	9003.1	9046.2	11819			0	0	0	0.16368	0.12247	0.1794
	1258.2	1145.5	1515.1	6020.5	5564.7	7715.3			0	0	0	0.10095	0.05961	0.07563
	0	0	0	2886.3	0	0			0	0	0	0.01264	0	0
	0	0	0	0	0	0			0	0	0	0	0	0
Gln473	5660.9	5706	6963.9	3699.1	4801.4	4519.5		Gln473	0.93265	0.92811	0.91748	0.54313	0.63751	0.54576
	2435	2482.6	3121.9	2473.7	2775.7	3079.3			0.06735	0.07189	0.08252	0.17198	0.14408	0.1798
	1124.6	1152.2	1427	2231.1	2116.6	2588.7			0	0	0	0.17931	0.12701	0.16086
	0	0	0	1325.9	1160.7	1842			0	0	0	0.08166	0.06059	0.11358
	17.296	18.259	45.037	720.48	718.18	708.85			0	0	0	0.02392	0.03081	0
	0	0	0	0	0	0			0	0	0	0	0	0
Gln431	46028	47444	58265	31314	39955	37409		Gln431	0.92841	0.92947	0.92588	0.55754	0.63734	0.5361
	18234	18797	23271	18811	21514	23807			0.07159	0.07053	0.07412	0.15726	0.14007	0.17035
	8163.1	8280.8	10414	16838	16332	21649			0	0	0	0.1655	0.1194	0.17505
	2067	1955.7	2485.3	11108	10127	14206			0	0	0	0.10123	0.07984	0.10271
	0	0	0	5315.6	5309	6565.2			0	0	0	0.01847	0.02335	0.01579
	0	0	0	0	0	0			0	0	0	0	0	0
Gln403	1835.5	1817.5	2095.7	1156.5	1629.9	1389		Gln403	0.9782	1	1	1	1	0.81086
	179.67	0	0	0	107	871.67			0	0	0	0	0	0.18914
	321.56	0	0	105	101.82	0			0.0218	0	0	0	0	0
	0	0	0	0	0	0			0	0	0	0	0	0
	0	0	0	0	0	0			0	0	0	0	0	0
Gln329	67284	68929	83975	47224	59079	55755		Gln329	0.92981	0.92868	0.92604	0.57479	0.64179	0.55536
	21077	21969	26870	24699	27527	31325			0.06378	0.06877	0.06981	0.15999	0.142	0.17614
	7853	7946.4	9878.9	25152	22011	30951			0.00401	0.00143	0.00316	0.212	0.14289	0.21207
	1695.3	1596	2134.9	9482.8	9694.1	11961			0.00218	0.00043	0.00099	0.0396	0.04729	0.04205
	335.07	332.3	0	3878.2	4940.7	4901.6			0.00022	0.00069	0	0.01362	0.02603	0.01438
Gln186	4953.9	5254.5	9196.9	5489.7	18338	6758		Gln186	0.35923	0.35738	0.43646	0.309	0.54364	0.30879
	1971.5	2048.8	3019.6	3361.9	6170.1	4196.9			0.09911	0.09483	0.08909	0.15053	0.11569	0.1532
	4346.2	4477.4	5624.3	5392.5	7019	6603.5			0.28698	0.28151	0.24071	0.27577	0.17351	0.27376
	4148.8	4273.9	5330.4	5091.6	6171.5	6327.1			0.25468	0.26628	0.23374	0.2647	0.16717	0.26425
Gln302	25186	26048	31851	63438	60104	79273		Gln302	0.98467	0.98229	0.98929	0.69573	0.67539	0.69373
	6648.8	6938.3	8253.5	37896	34993	47519			0.01533	0.01771	0.01071	0.24936	0.23305	0.25006
	1860.1	1951.6	2327	16219	18066	20487			0	0	0	0.05491	0.09156	0.05621
