# Supplementary material for: Intracellular Fate of Universally Labelled 13C Isotopic Tracers of Glucose and Xylose in Central Metabolic Pathways of Xanthomonas oryzae
Source: Metabolites. 2018 Oct 15;8(4):66. doi: 10.3390/metabo8040066 (PMC6316632; doi:10.3390/metabo8040066)
Supplement: Supplementary file 1 [file metabolites-08-00066-s001.zip › Final Edited Supplementary/Supplementary Table S3.xlsx]

## Sheet: Supp TabS3
Supplementary Table S3: Average 13C abundance (in %) in amino acid fragments of Xanthomonas oryzae pv. oryzae BXO43 subjected to minimal media containing 40% [13C6]glucose (n=3) or 40% [13C5]xylose (n=3). (NA: Not Applicable, S.D: Standard deviation, BSA: Bovine serum albumin)
S.NO.	Metabolite	[12C6] Glucose	S.D.	[12C5] Xylose	S.D.	BSA	S.D.	Type of fragment accuracy	[13C6] Glucose	S.D.	[13C5] Xylose	S.D.
1	Ala158	0.0578	0.000912871	0.0584	0.00116905	0.0527333	0.00115902	Invalid	0.29475	0.00121244	0.256225	0.0412874
2	Ala232	0.0192	0.000668331	0.019475	0.000877021	0.009	0.00138924	Valid	0.274525	0.00105	0.233925	0.0447516
3	Ala260	0.016075	0.000359398	0.016325	0.000262996	0.0102667	0.000472582	Valid	0.27645	0.00117331	0.23315	0.0453003
4	Ala302	0.1261	0.0293341	0.127375	0.0297396	0.0509	NA	Invalid	0.2543	0.00118884	0.25495	0.0342077
5	Ala302	0.059825	0.0177783	0.0612	0.0185753	NA	NA	Invalid	0.220275	0.00100125	0.212075	0.0473929
6	Ala317	0.1516	0.131693	0.0711667	0.123264	NA	NA	Invalid	0.375575	0.0068675	0.35665	0.202728
7	Arg175	0.227925	0.111366	0.199325	0.0197446	NA	NA	Invalid	0.23155	0.153821	0.1302	0.0468078
8	ArgR74	0.0729	0.0138427	0.071025	0.00417003	NA	NA	Invalid	0.049175	0.0126842	0.069475	0.00125532
9	Asn172	0.401725	0.119467	0.44825	0.0923546	NA	NA	Invalid	0.8396	0.208592	0.370675	0.0785729
10	Asn302	0.18035	0.190102	0.3286	0.163206	NA	NA	Invalid	0.487533	0.0215929	0.27695	0.205379
11	Asn315	0.112125	0.0399093	0.1732	0.109584	NA	NA	Invalid	0.1377	0.0971799	0.315775	0.251338
12	Asn389	0		0.0584		NA	NA	Invalid	0.6038	0.530578	NA	NA
13	Asn417	0.13105	0.231636	0.100675	0.180595	NA	NA	Invalid	0.4966	0	0.053425	0.0368498
14	Asn459	0.00706667	0.00611991	0.0340333	0.0287594	NA	NA	Invalid	NA	NA	0.0688333	0.0532226
15	Asn474	0.0104	0.00705597	0.005075	0.00598408	NA	NA	Invalid	NA	NA	0.05075	0.0344
16	Asp173	0.33825	0.00442531	0.317475	0.0403301	0.344867	0.00251064	Invalid	0.368575	0.00132004	0.3616	0.00426067
17	Asp302	0.027125	0.000880814	0.027125	0.00103401	0.0131333	0.00064291	Invalid	0.1822	0.000828654	0.1459	0.00704604
18	Asp316	0.023675	0.000718215	0.024175	0.00109049	0.0207	0.0008	Invalid	0.139625	0.0007932	0.11395	0.010222
19	Asp390	0.013575	0.00030957	0.01375	0.000387298	0.0141667	0.000737111	Valid	0.13145	0.00139164	0.1068	0.00811295
20	Asp418	0.014275	0.000287228	0.0145	0.000244949	0.0123667	0.00061101	Valid	0.131925	0.000512348	0.10625	0.00903862
21	Asp460	0.0104	0.00770325	0.012575	0.00122848	0.0146667	0.00246847	Valid	0.1296	0.0017359	0.093425	0.0157498
22	Asp475	0.26105	0.271372	0.142675	0.236008	0.0125667	0.00670994	Invalid	0.11525	0.00287576	0.239267	0.221745
23	Gln186	0.4418	0.0911621	0.467075	0.0289332	NA	NA	Invalid	0.49625	0.00539042	0.4543	0.0886021
24	Gln302	0.010975	0.00244728	0.00735	0.00145258	NA	NA	Valid	0.226175	0.00248646	0.1874	0.0138162
25	Gln329	0.019675	0.00118708	0.0194	0.000469042	NA	NA	Valid	0.2322	0.00108628	0.18645	0.012343
26	Gln403	0.003975	0.00795	0.00625	0.00733417	NA	NA	Valid	0.217075	0.00199896	0.011825	0.02365
27	Gln431	0.0147	0.000355903	0.01445	0.000310913	NA	NA	Valid	0.205425	0.00125	0.1675	0.0168632
28	Gln473	0.01605	0.00255799	0.0146	0.00131909	NA	NA	Valid	0.204775	0.00060208	0.16465	0.0163198
29	Gln488	0.01475	0.00116762	0.0146	0.000408248	NA	NA	Valid	0.201875	0.000987843	0.146	0.022643
30	Glu187	0.55555	0.0342962	0.556725	0.0255371	0.6207	0.00817068	Invalid	0.592825	0.00507174	0.59015	0.00526783
31	Glu302	0.0287	0.0129068	0.034225	0.0132942	0.0329667	0.00418609	Invalid	0.115775	0.0089712	0.0899	0.010841
32	Glu330	0.013775	0.000206155	0.014025	0.00035	0.0115	0.0008544	Valid	0.1089	0.00480694	0.0834	0.00830221
33	Glu404	0.01105	0.00154164	0.01185	0.00130767	0.0123667	0.000873689	Valid	0.1099	0.00444147	0.078	0.0100449
34	Glu432	0.013475	0.000639661	0.013225	0.000411299	0.00983333	0.000416333	Valid	0.095675	0.00421693	0.0639	0.00368601
35	Glu474	0.00835	0.00252521	0.00985	0.000591608	0.0112667	0.00187705	Valid	0.079475	0.00359757	0.058125	0.00402854
36	Glu489	0.014125	0.0125577	0.0083	0.00530723	0.0153	0.000964365	Valid	0.064325	0.00258505	0.042125	0.00198053
37	Gly144	0.216025	0.0164441	0.21675	0.02645	0.255333	0.0480501	Invalid	0.45935	0.00312996	0.44545	0.0457394
38	Gly218	0.091175	0.00103401	0.091525	0.00142916	0.0802667	0.00265016	Invalid	0.3357	0.00254689	0.3042	0.051157
39	Gly246	0.069975	0.000974252	0.070575	0.00112953	0.0614	0.00875043	Invalid	0.327025	0.00211719	0.292825	0.0531282
40	Gly288	0.007	0.00621611	0.00195	0.00210159	0.0061	0.0086267	Valid	0.297425	0.00705709	0.2519	0.0593812
41	Gly302	0.34025	0.185194	0.3701	0.17782	NA	NA	Invalid	0.670375	0.0376032	0.6949	0.167474
42	Gly303	0.15365	0.17743	0.074	0.148	NA	NA	Invalid	0.356125	0.0969675	0.25565	0.222732
43	His195	0.273525	0.00382132	0.275375	0.000932291	0.2667	0.0023516	Invalid	0.552025	0.00597181	0.512175	0.0693731
44	His302	0.0111	0.000216025	0.0111	0.000476095	0.0345333	0.00285015	Invalid	0.171125	0.00214223	0.1275	0.00147648
45	His338	0.02585	0.00325013	0.026925	0.000967385	0.0261	0.00416173	Invalid	0.34545	0.00441097	0.30865	0.0774793
46	His412	0.06635	0.0266289	0.0467	0.00566569	0.0171667	0.00288848	Invalid	0.344775	0.00775301	0.31645	0.068591
47	His440	0.016625	0.00257342	0.01695	0.000597216	0.0105333	0.000602771	Valid	0.33905	0.00454789	0.306275	0.0786205
48	His482	0.0372	0.00907267	0.028025	0.00260944	0.0737	0.0143052	Invalid	0.345825	0.00799682	0.3099	0.0774029
49	His497	0.27925	0.0660188	0.364575	0.125612	0.577133	0.0431065	Invalid	0.533525	0.0836501	0.506175	0.0713454
50	ILe200	0.03945	0.000129099	0.0392	0.000559762	0.0334	0.00069282	Invalid	0.2051	0.00160624	0.16645	0.00357258
51	ILe274	0.064525	0.0014975	0.0625	0.000489898	0.0570333	0.00349476	Invalid	0.228125	0.00149081	0.19015	0.00423045
52	ILe302	0.14315	0.000341565	0.143175	0.000754431	0.130233	0.00130128	Invalid	0.32875	0.00226053	0.2877	0.0130542
53	ILe344	0.0511	0.00118603	0.0505	0.00116905	0.0388333	0.0117206	Invalid	0.1979	0.00687168	0.140375	0.0126763
54	ILe359	0.0668667	0.088104	0.0555667	0.0962443	NA	NA	Invalid	0.095275	0.0636107	0
55	Leu200	0.042575	0.000170783	0.04225	0.000655744	0.0358333	0.000757188	Invalid	0.308625	0.00184097	0.260625	0.032307
56	Leu274	0.0612	0.0002	0.061075	5e-05	0.2025	0.0288688	Invalid	0.32695	0.00162173	0.278975	0.0326665
57	Leu302	0.143775	0.00015	0.14355	0.000238048	0.0822	0.0156614	Invalid	0.50665	0.00347227	0.457125	0.0630958
58	Leu302	0.161675	0.00015	0.16155	0.000238048	0.103033	0.0150537	Invalid	0.50795	0.00339951	0.460275	0.0609297
59	Leu344	0.051775	0.00203204	0.05125	0.00058023	0.0356	0.00696563	Invalid	0.307725	0.0122696	0.247725	0.0333704
60	Leu359	0.0828	0.0833554	0.0555667	0.0962443	NA	NA	Invalid	0.286175	0.143252	0
61	Lys302	0.0069	0.00137113	0.005	0.000616441	0.108433	0.0660196	Invalid	0.137625	0.00251843	0.110025	0.0127212
62	Lys329	0.0167	0.000986577	0.016325	0.000499166	0.126267	0.0776312	Invalid	0.19215	0.00164215	0.1526	0.0081939
63	Lys403	0.003375	0.00675	0.006025	0.00695815	0.2524	0.267674	Invalid	0.176325	0.00151079	0.009675	0.01935
64	Lys431	0.012525	0.000394757	0.01235	0.00043589	0.0122333	0.00198578	Valid	0.173125	0.00120381	0.140875	0.0141035
65	Lys473	0.014775	0.00301372	0.01245	0.000925563	0.00686667	0.00593492	Valid	0.173525	0.00118145	0.1397	0.0140081
66	Lys488	0.012475	0.00117863	0.01235	0.0001	0.0101	0.0007	Valid	0.1712	0.00094163	0.123425	0.0194186
67	Met218	0.063075	0.110962	0.01295	0.000675771	NA	NA	Invalid	0.0185	0.000616441	0.013675	0.00244455
68	Met292	0.1732	0.260171	0.015375	0.00553014	NA	NA	Invalid	0.017125	0.000556028	0.014275	0.00116726
69	Met302	0.2161	0.146592	0.224825	0.0373592	NA	NA	Invalid	0.252675	0.00622328	0.25815	0.0643566
70	Met320	0.00783333	0.00678847	0.009675	0.00204349	NA	NA	Valid	0.011875	0.00189275	0.011075	0.00219754
71	Met362	0	0	0	0	NA	NA	Invalid	0	0	0	0
72	Met377	0	0	0	0	NA	NA	Invalid	0.003375	0.00394493	0.00065	0.0013
73	Phe234	0.015825	0.00280401	0.01425	0.000550757	0.0111333	0.000288675	Valid	0.346475	0.00339252	0.299425	0.0586235
74	Phe302	0.020175	0.0012659	0.01975	0.00150222	0.00526667	0.000602771	Invalid	0.340925	0.00250383	0.2857	0.0517436
75	Phe308	0.0174	0.00542893	0.0145	0.00186726	0.0108333	0.000757188	Invalid	0.347125	0.00340918	0.301325	0.0569121
76	Phe336	0.0159	0.0024097	0.0146	0.00155349	0.00993333	0.000152753	Valid	0.34725	0.00325525	0.2985	0.0582748
77	Phe378	0.036325	0.0127753	0.026725	0.00632686	0.0118	0.00072111	Invalid	0.3433	0.00707484	0.307975	0.0775155
78	Phe393	0.50425	0.291379	0.853225	0.273274	0.0142	0.0200818	Invalid	0.96755	0.0198901	0.925667	0.0643746
79	Pro184	0.024975	0.00381084	0.02335	0.00381707	0.0131	0.00190788	Valid	0.126	0.00129357	0.096375	0.00559903
80	Pro258	0.081625	0.0271836	0.059	0.0286246	0.0143667	0.00179536	Invalid	0.122025	0.00129711	0.152025	0.0234608
81	Pro286	0.2003	0.12777	0.1895	0.118332	0.0211667	0.00566068	Invalid	0.114275	0.000974252	0.205175	0.0947579
82	Pro301	0.26785	0.0211431	0.261475	0.0769674	0	0	Invalid	0.299	0.0223933	0.305875	0.0453123
83	Pro328	0.172825	0.111557	0.154525	0.0992473	0.0115	0.00216564	Invalid	0.111925	0.00421218	0.174125	0.0883583
84	Pro343	0.09265	0.1853	0.060075	0.0951982	0.0058	0.00820244	Invalid	0.113125	0.0278092	0.0374667	0.0648942
85	Ser288	0.0177	0.000743864	0.0176	0.000989949	0.0543333	0.0193498	Invalid	0.3515	0.00333667	0.292225	0.0688561
86	Ser302	0.023425	0.00292276	0.02345	0.00112101	0.0131667	0.00208407	Invalid	0.35475	0.00322335	0.293875	0.0682392
87	Ser362	0.0181	0.000783156	0.01785	0.00110905	0.0075	0.000173205	Invalid	0.3529	0.00323419	0.293225	0.0690883
88	Ser390	0.016125	0.000485627	0.01565	0.000191485	0.0082	0.000264575	Valid	0.354275	0.00348174	0.292125	0.0695672
89	Ser432	0.022275	0.00206135	0.021425	0.00159661	0.0225667	0.00176163	Invalid	0.356875	0.00343062	0.296825	0.0713652
90	Ser447	0.2222	0.192431	0.309	0.0343654	NA	NA	Invalid	0.3691	0.0380741	0.2797	0.0470024
91	Thr302	0.379725	0.00132256	0.379875	0.00104043	0.381933	0.00159478	Invalid	0.443625	0.000865544	0.4263	0.00228473
92	Thr302	0.2936	0.000875595	0.2932	0.000824621	0.294267	0.00215484	Invalid	0.380275	0.00127639	0.358025	0.00372861
93	Thr376	0.014175	0.00187328	0.014425	0.00100789	0.0109333	0.00234379	Valid	0.13365	0.0025632	0.106375	0.00765784
94	Thr404	0.014425	0.000946485	0.01465	0.00103441	0.0109333	0.00147422	Valid	0.133375	0.00243909	0.1073	0.00783624
95	Thr446	0.011675	0.00112361	0.012775	0.00121758	0.0125667	0.00185023	Valid	0.13065	0.00372961	0.098825	0.0045206
96	Thr461	0.07785		0.0541333	0.0937617	0.037	0.0210718	Invalid	0.167	0.0332055	0.0737	0.104228
97	Tyr221	0.064275	0.00656728	0.060025	0.00998111	0.0416	0.00115326	Invalid	0.2793	0.00236643	0.244775	0.0506177
98	Tyr302	0.023675	0.00124197	0.02445	0.00106301	0.0762	0.017339	Invalid	0.348225	0.00149972	0.292925	0.055726
99	Tyr364	0.01905	0.00304904	0.016175	0.00207585	0.0133667	0.000550757	Invalid	0.349075	0.00104363	0.30275	0.0637085
100	Tyr438	0.0514	0.00461013	0.04335	0.0089861	0.0125667	0.000763763	Invalid	0.35515	0.00217639	0.38275	0.107777
101	Tyr466	0.014425	0.00117863	0.013225	0.000960469	0.0116333	0.000321455	Valid	0.3468	0.00128323	0.297625	0.0626999
102	Tyr508	0.0135	0.000883176	0.013375	0.00117011	0.0164333	0.00263881	Invalid	0.344175	0.000877021	0.295325	0.0643726
103	Tyr523	0.325875	0.130526	0.287475	0.0901565	0.4239	0.00953887	Invalid	0.270625	0.0660404	0.31515	0.175112
104	Val186	0.030475	0.000262996	0.029875	0.00113541	0.0191333	5.7735e-05	Invalid	0.295975	0.00200229	0.2492	0.0315695
105	Val260	0.017425	0.000590903	0.017025	0.000556028	0.0141	0.000655744	Invalid	0.29015	0.00204858	0.2417	0.0319474
106	Val288	0.0042	0.000182574	0.004475	0.000287228	0.00336667	0.000305505	Valid	0.281125	0.00236132	0.2314	0.0327834
107	Val302	0.132575	5e-05	0.132525	5e-05	0.0652	0.00779487	Invalid	0.13825	0.000129099	0.139625	0.0011758
108	Val330	0.009675	0.00088459	0.009525	0.00120381	0.00826667	0.00330051	Valid	0.279325	0.0012659	0.203625	0.0389499
109	Val345	0.027475	0.031754	0.0207667	0.0359689	0	0	Invalid	0.187525	0.0293909	NA	NA
